# Supplementary material for: Exposure patterns and the risk factors of Crimean Congo hemorrhagic fever virus amongst humans, livestock and selected wild animals at the human/livestock/wildlife interface in Isiolo County, upper eastern Kenya
Source: PLoS Negl Trop Dis. 2024 Sep 13;18(9):e0012083. doi: 10.1371/journal.pntd.0012083 (PMC11423962; doi:10.1371/journal.pntd.0012083)
Supplement: S1 Dataset — (ZIP) [file pntd.0012083.s002.zip]

Archive with 3 entries (3 files):
- wildlife_data.csv
- livestock_data.csv
- human_data.csv
