# Supplementary material for: Exposure patterns and the risk factors of Crimean Congo hemorrhagic fever virus amongst humans, livestock and selected wild animals at the human/livestock/wildlife interface in Isiolo County, upper eastern Kenya
Source: PLoS Negl Trop Dis. 2024 Sep 13;18(9):e0012083. doi: 10.1371/journal.pntd.0012083 (PMC11423962; doi:10.1371/journal.pntd.0012083)
Supplement: S1 Dataset — (ZIP) [file pntd.0012083.s002.zip › wildlife_data.csv]

Species	Sex	OD1	OD2	Final_OD	Positivity	cchf	species	age
buffalo	female	2.038	2.161	2.0995	185.1410935	Positive	buffalo	adult
oryx	female	1.76	1.718	1.739	224.2424242	Positive	oryx	adult
warthog	male	0.063	0.065	0.064	5.643738977	Negative	warthog	adult
warthog	male	0.049	0.055	0.052	4.585537919	Negative	warthog	adult
buffalo	male	2.043	2.093	2.068	182.3633157	Positive	buffalo	adult
buffalo	male	1.001	0.982	0.9915	87.43386243	Positive	buffalo	sub_adult
warthog	female	0.051	0.047	0.049	4.320987654	Negative	warthog	sub_adult
buffalo	female	1.221	1.193	1.207	106.4373898	Positive	buffalo	adult
giraffe	male	1.701	1.517	1.609	141.8871252	Positive	giraffe	sub_adult
buffalo	female	0.538	0.532	0.535	47.17813051	Positive	buffalo	adult
zebra	male	0.075	0.104	0.0895	7.892416226	Negative	zebra	sub_adult
warthog	male	0.228	0.172	0.2	17.6366843	Negative	warthog	sub_adult
oryx	male	0.09	0.069	0.0795	10.25145068	Negative	oryx	adult
waterbuck	male	0.053	0.055	0.054	6.963249516	Negative	waterbuck	sub_adult
oryx	female	0.096	0.098	0.097	12.50805932	Negative	oryx	adult
buffalo	male	0.054	0.052	0.053	4.67372134	Negative	buffalo	adult
oryx	male	0.098	0.092	0.095	8.377425044	Negative	oryx	sub_adult
buffalo	male	0.051	0.054	0.0525	4.62962963	Negative	buffalo	adult
oryx	female	1.665	1.693	1.679	148.0599647	Positive	oryx	adult
oryx	female	0.056	0.073	0.0645	8.3172147	Negative	oryx	adult
buffalo	male	0.083	0.095	0+K22:Q22.089	7.848324515	Negative	buffalo	adult
giraffe	female	1.608	1.805	1.7065	150.4850088	Positive	giraffe	sub_adult
oryx	female	2.041	2.033	2.037	262.6692456	Positive	oryx	adult
oryx	female	1.689	1.676	1.6825	216.9568021	Positive	oryx	adult
buffalo	female	0.058	0.077	0.0675	5.952380952	Negative	buffalo	adult
oryx	female	0.048	0.065	0.0565	7.285622179	Negative	oryx	adult
oryx	female	1.205	1.122	1.1635	150.0322373	Positive	oryx	adult
giraffe	male	1.651	1.601	1.626	143.3862434	Positive	giraffe	adult
buffalo	male	0.709	0.693	0.701	61.81657848	Positive	buffalo	adult
warthog	male	0.063	0.064	0.0635	5.599647266	Negative	warthog	adult
warthog	male	0.057	0.066	0.0615	5.423280423	Negative	warthog	adult
zebra	male	0.681	0.689	0.685	60.40564374	Positive	zebra	sub_adult
warthog	male	0.057	0.048	0.0525	4.62962963	Negative	warthog	adult
warthog	male	1.438	1.608	1.523	134.303351	Positive	warthog	sub_adult
oryx	male	1.347	1.371	1.359	119.8412698	Positive	oryx	adult
warthog	female	0.076	0.053	0.0645	5.687830688	Negative	warthog	sub_adult
warthog	male	1.42	1.427	1.4235	125.5291005	Positive	warthog	adult
oryx	male	0.054	0.062	0.058	5.114638448	Negative	oryx	adult
warthog	female	1.035	0.984	1.0095	89.02116402	Positive	warthog	adult
zebra	male	1.176	0.917	1.0465	92.28395062	Positive	zebra	adult
zebra	female	0.281	0.29	0.2855	25.17636684	Negative	zebra	adult
zebra	female	1.233	1.228	1.2305	108.5097002	Positive	zebra	adult
warthog	female	0.052	0.045	0.0485	4.276895944	Negative	warthog	sub_adult
buffalo	male	0.818	0.81	0.814	71.78130511	Positive	buffalo	adult
warthog	male	0.046	0.055	0.0505	4.453262787	Negative	warthog	adult
giraffe	female	0.613	0.622	0.6175	63.1390593	Positive	giraffe	sub_adult
giraffe	male	1.622	1.698	1.66	169.7341513	Positive	giraffe	sub_adult
zebra	male	0.052	0.058	0.055	5.623721881	Negative	zebra	adult
giraffe	male	0.086	0.086	0.086	8.793456033	Negative	giraffe	sub_adult
zebra	female	0.162	0.137	0.1495	15.28629857	Negative	zebra	adult
zebra	male	0.063	0.068	0.0655	6.697341513	Negative	zebra	sub_adult
zebra	female	0.103	0.084	0.0935	9.560327198	Negative	zebra	adult
zebra	male	0.066	0.061	0.0635	6.492842536	Negative	zebra	adult
giraffe	male	2.06	1.858	1.959	200.3067485	Positive	giraffe	adult
zebra	female	1.392	1.378	1.385	122.1340388	Positive	zebra	adult
zebra	male	2.097	2.178	2.1375	218.5582822	Positive	zebra	adult
zebra	female	0.349	0.327	0.338	34.5603272	Positive	zebra	adult
giraffe	male	2.039	1.402	1.7205	175.9202454	Positive	giraffe	adult
giraffe	female	0.078	0.076	0.077	6.790123457	Negative	giraffe	sub_adult
giraffe	male	1.203	1.235	1.219	124.6421268	Positive	giraffe	sub_adult
zebra	female	0.088	0.096	0.092	9.406952965	Negative	zebra	adult
giraffe	male	0.1	0.097	0.0985	10.07157464	Negative	giraffe	adult
zebra	male	0.054	0.068	0.061	5.379188713	Negative	zebra	adult
zebra	male	1.153	1.159	1.156	101.9400353	Positive	zebra	adult
zebra	male	0.068	0.071	0.0695	6.128747795	Negative	zebra	adult
giraffe	male	1.45	1.677	1.5635	137.8747795	Positive	giraffe	adult
buffalo	female	0.051	0.056	0.0535	4.717813051	Negative	buffalo	adult
buffalo	female	1.767	1.776	1.7715	228.4332689	Positive	buffalo	adult
buffalo	male	2.029	2.151	2.09	184.303351	Positive	buffalo	adult
buffalo	male	2.072	2.122	2.097	184.9206349	Positive	buffalo	adult
buffalo	male	0.094	0.098	0.096	8.465608466	Negative	buffalo	adult
impala	male	0.097	0.09	0.0935	12.05673759	Negative	impala	adult
waterbuck	female	0.056	0.05	0.053	6.834300451	Negative	waterbuck	adult
oryx	male	0.073	0.079	0.076	9.800128949	Negative	waterbuck	adult
waterbuck	male	0.056	0.051	0.0535	6.898774984	Negative	waterbuck	adult
oryx	male	0.077	0.06	0.0685	8.833010961	Negative	oryx	adult
oryx	female	0.082	0.105	0.0935	12.05673759	Negative	oryx	adult
waterbuck	female	0.466	0.453	0.4595	59.25209542	Positive	waterbuck	adult
oryx	male	0.132	0.123	0.1275	16.4410058	Negative	oryx	adult
oryx	male	0.098	0.084	0.091	11.73436493	Negative	oryx	adult
waterbuck	female	0.06	0.057	0.0585	7.543520309	Negative	waterbuck	adult
waterbuck	male	0.057	0.053	0.055	7.092198582	Negative	waterbuck	adult
oryx	male	0.069	0.07	0.0695	8.961960026	Negative	oryx	adult
impala	female	0.107	0.12	0.1135	14.63571889	Negative	impala	adult
impala	male	0.076	0.082	0.079	10.18697614	Negative	impala	adult
warthog	female	0.051	0.054	0.0525	6.769825919	Negative	warthog	adult
warthog	male	0.133	0.12	0.1265	16.31205674	Negative	warthog	adult
