# Supplementary material for: Exposure patterns and the risk factors of Crimean Congo hemorrhagic fever virus amongst humans, livestock and selected wild animals at the human/livestock/wildlife interface in Isiolo County, upper eastern Kenya
Source: PLoS Negl Trop Dis. 2024 Sep 13;18(9):e0012083. doi: 10.1371/journal.pntd.0012083 (PMC11423962; doi:10.1371/journal.pntd.0012083)
Supplement: S1 Dataset — (ZIP) [file pntd.0012083.s002.zip › livestock_data.csv]

	species	sex	ward	county	OD1	OD2	finalod	positivity	result	age
1	cattle	female	Kinna	Isiolo	1.45	1.468	1.459	135.1551644	Positive	adults
2	cattle	male	Kinna	Isiolo	0.044	0.049	0.0465	4.307549792	Negative	adults
3	cattle	male	Kinna	Isiolo	0.141	0.137	0.139	12.87633164	Negative	adults
4	cattle	female	Kinna	Isiolo	0.136	0.129	0.1325	12.27420102	Negative	adults
5	cattle	female	Kinna	Isiolo	0.233	0.26	0.2465	22.83464567	Negative	adults
6	cattle	male	Kinna	Isiolo	1.837	1.821	1.829	169.4302918	Positive	calves
7	cattle	male	Kinna	Isiolo	1.663	1.623	1.643	152.2000926	Positive	calves
8	goats	female	Kinna	Isiolo	0.068	0.071	0.0695	6.669865643	Negative	adults
9	goats	female	Kinna	Isiolo	0.161	0.149	0.155	14.87523992	Negative	adults
10	sheep	female	Kinna	Isiolo	0.112	0.096	0.104	10.33797217	Negative	adults
11	sheep	female	Kinna	Isiolo	0.061	0.063	0.062	5.950095969	Negative	adults
12	sheep	female	Kinna	Isiolo	0.191	0.169	0.18	17.27447217	Negative	adults
13	sheep	male	Kinna	Isiolo	0.063	0.06	0.0615	5.902111324	Negative	adults
14	sheep	male	Kinna	Isiolo	0.065	0.056	0.0605	5.806142035	Negative	adults
15	goats	female	Kinna	Isiolo	0.074	0.087	0.0805	7.725527831	Negative	adults
16	goats	female	Kinna	Isiolo	0.114	0.103	0.1085	10.41266795	Negative	adults
17	goats	female	Kinna	Isiolo	0.201	0.201	0.201	19.28982726	Negative	young_adults
18	goats	female	Kinna	Isiolo	0.081	0.081	0.081	7.773512476	Negative	young_adults
19	goats	female	Kinna	Isiolo	0.057	0.058	0.0575	5.518234165	Negative	adults
20	goats	female	Kinna	Isiolo	0.075	0.07	0.0725	6.957773512	Negative	adults
21	goats	male	Kinna	Isiolo	0.08	0.073	0.0765	7.341650672	Negative	young_adults
22	goats	female	Kinna	Isiolo	0.233	0.232	0.2325	22.31285988	Negative	adults
23	goats	male	Kinna	Isiolo	0.065	0.069	0.067	6.429942418	Negative	adults
24	goats	female	Kinna	Isiolo	0.666	0.612	0.639	61.3243762	Positive	adults
25	sheep	female	Kinna	Isiolo	0.042	0.042	0.042	4.030710173	Negative	adults
26	sheep	female	Kinna	Isiolo	0.063	0.063	0.063	6.046065259	Negative	adults
27	sheep	male	Kinna	Isiolo	0.145	0.136	0.1405	13.48368522	Negative	adults
28	sheep	female	Kinna	Isiolo	0.312	0.228	0.27	25.91170825	Negative	adults
29	sheep	female	Kinna	Isiolo	0.065	0.057	0.061	5.854126679	Negative	adults
30	camels	female	Kinna	Isiolo	1.881	1.767	1.824	175.0479846	Positive	adults
31	camels	female	Kinna	Isiolo	2.004	1.845	1.9245	184.6928983	Positive	adults
32	camels	female	Kinna	Isiolo	1.182	1.132	1.157	115.0099404	Positive	young_adults
33	camels	female	Kinna	Isiolo	1.222	1.19	1.206	115.7389635	Positive	calves
34	camels	female	Kinna	Isiolo	2.133	2.177	2.155	206.8138196	Positive	adults
35	goats	male	Kinna	Isiolo	0.056	0.056	0.056	5.37428023	Negative	adults
36	goats	male	Kinna	Isiolo	0.051	0.051	0.051	4.894433781	Negative	adults
37	sheep	female	Kinna	Isiolo	0.046	0.046	0.046	4.742268041	Negative	adults
38	sheep	female	Kinna	Isiolo	0.119	0.121	0.12	12.37113402	Negative	adults
39	sheep	female	Kinna	Isiolo	0.102	0.107	0.1045	10.77319588	Negative	adults
40	sheep	male	Kinna	Isiolo	0.062	0.043	0.0525	5.412371134	Negative	adults
41	sheep	male	Kinna	Isiolo	0.069	0.069	0.069	7.113402062	Negative	adults
42	goats	female	Kinna	Isiolo	0.058	0.06	0.059	5.995934959	Negative	adults
43	goats	female	Kinna	Isiolo	0.066	0.072	0.069	6.621880998	Negative	adults
44	goats	female	Kinna	Isiolo	1.179	1.134	1.1565	110.9884837	Positive	adults
45	goats	male	Kinna	Isiolo	0.047	0.044	0.0455	4.366602687	Negative	adults
46	sheep	female	Kinna	Isiolo	0.06	0.059	0.0595	6.134020619	Negative	adults
47	sheep	female	Kinna	Isiolo	0.044	0.044	0.044	4.536082474	Negative	adults
48	sheep	female	Kinna	Isiolo	0.073	0.073	0.073	7.525773196	Negative	adults
49	sheep	female	Kinna	Isiolo	0.046	0.046	0.046	4.742268041	Negative	adults
50	sheep	male	Kinna	Isiolo	0.043	0.042	0.0425	4.381443299	Negative	young_adults
51	goats	female	Kinna	Isiolo	0.05	0.056	0.053	5.086372361	Negative	adults
52	goats	male	Kinna	Isiolo	0.041	0.041	0.041	3.934740883	Negative	adults
53	goats	female	Kinna	Isiolo	0.215	0.202	0.2085	20.00959693	Negative	adults
54	goats	female	Kinna	Isiolo	0.127	0.125	0.126	12.09213052	Negative	adults
55	sheep	female	Kinna	Isiolo	0.045	0.043	0.044	4.536082474	Negative	adults
56	sheep	female	Kinna	Isiolo	0.04	0.043	0.0415	4.278350515	Negative	adults
57	sheep	female	Kinna	Isiolo	0.061	0.061	0.061	6.288659794	Negative	adults
58	sheep	female	Kinna	Isiolo	0.125	0.117	0.121	12.4742268	Negative	adults
59	sheep	male	Kinna	Isiolo	0.043	0.043	0.043	4.432989691	Negative	adults
60	goats	female	Kinna	Isiolo	0.089	0.09	0.0895	9.289050337	Negative	adults
61	goats	female	Kinna	Isiolo	0.067	0.055	0.061	6.331084587	Negative	adults
62	sheep	female	Kinna	Isiolo	0.151	0.144	0.1475	14.9898374	Negative	adults
63	goats	female	Kinna	Isiolo	0.043	0.054	0.0485	5.033731188	Negative	adults
64	goats	male	Kinna	Isiolo	0.059	0.057	0.058	6.019719772	Negative	adults
65	sheep	female	Kinna	Isiolo	0.049	0.05	0.0495	5.030487805	Negative	adults
66	sheep	female	Kinna	Isiolo	0.099	0.099	0.099	10.06097561	Negative	adults
67	sheep	female	Kinna	Isiolo	0.054	0.053	0.0535	5.43699187	Negative	adults
68	cattle	female	Kinna	Isiolo	2.288	2.129	2.2085	214.1056714	Positive	adults
69	cattle	female	Kinna	Isiolo	1.088	1.025	1.0565	102.4236549	Positive	adults
70	goats	female	Kinna	Isiolo	0.066	0.068	0.067	6.660039761	Negative	adults
71	cattle	male	Kinna	Isiolo	0.128	0.111	0.1195	11.58507029	Negative	calves
72	cattle	female	Kinna	Isiolo	0.27	0.265	0.2675	25.93310713	Negative	calves
73	cattle	female	Kinna	Isiolo	2.024	2.016	2.02	195.8313136	Positive	adults
74	goats	female	Kinna	Isiolo	0.429	0.427	0.428	41.4929714	Positive	adults
75	goats	female	Kinna	Isiolo	0.045	0.045	0.045	4.362578769	Negative	adults
76	goats	female	Kinna	Isiolo	0.309	0.298	0.3035	29.42317014	Negative	adults
77	goats	male	Kinna	Isiolo	0.11	0.105	0.1075	10.42171595	Negative	adults
78	goats	female	Kinna	Isiolo	0.111	0.122	0.1165	11.2942317	Negative	adults
79	sheep	male	Kinna	Isiolo	0.14	0.14	0.14	13.57246728	Negative	adults
80	sheep	female	Kinna	Isiolo	0.23	0.213	0.2215	21.47358216	Negative	adults
81	sheep	female	Kinna	Isiolo	0.064	0.065	0.0645	6.253029569	Negative	adults
82	sheep	female	Kinna	Isiolo	0.044	0.043	0.0435	4.217159476	Negative	adults
83	sheep	female	Kinna	Isiolo	0.052	0.05	0.051	4.944255938	Negative	adults
84	goats	female	Kinna	Isiolo	0.053	0.043	0.048	4.771371769	Negative	young_adults
85	goats	female	Kinna	Isiolo	0.038	0.046	0.042	4.174950298	Negative	adults
86	goats	female	Kinna	Isiolo	0.043	0.041	0.042	4.174950298	Negative	young_adults
87	goats	male	Kinna	Isiolo	0.039	0.037	0.038	3.777335984	Negative	calves
88	goats	female	Kinna	Isiolo	0.066	0.074	0.07	6.958250497	Negative	young_adults
89	sheep	female	Kinna	Isiolo	0.041	0.04	0.0405	4.02584493	Negative	calves
90	sheep	female	Kinna	Isiolo	0.058	0.063	0.0605	6.013916501	Negative	adults
91	sheep	female	Kinna	Isiolo	0.051	0.039	0.045	4.473161034	Negative	adults
92	sheep	male	Kinna	Isiolo	0.045	0.05	0.0475	4.72166998	Negative	young_adults
93	sheep	female	Kinna	Isiolo	0.084	0.072	0.078	7.753479125	Negative	young_adults
94	goats	female	Kinna	Isiolo	0.114	0.115	0.1145	11.38170974	Negative	adults
95	goats	female	Kinna	Isiolo	0.126	0.13	0.128	12.72365805	Negative	adults
96	goats	male	Kinna	Isiolo	0.049	0.05	0.0495	4.920477137	Negative	adults
97	goats	male	Kinna	Isiolo	0.048	0.045	0.0465	4.622266402	Negative	young_adults
98	sheep	female	Kinna	Isiolo	0.17	0.13	0.15	14.91053678	Negative	adults
99	sheep	female	Kinna	Isiolo	0.064	0.07	0.067	6.660039761	Negative	adults
100	sheep	female	Kinna	Isiolo	0.135	0.141	0.138	13.71769384	Negative	adults
101	sheep	male	Kinna	Isiolo	0.05	0.045	0.0475	4.72166998	Negative	adults
102	sheep	male	Kinna	Isiolo	0.044	0.046	0.045	4.473161034	Negative	adults
103	camels	female	Kinna	Isiolo	1.683	1.599	1.641	163.1212724	Positive	adults
104	camels	female	Kinna	Isiolo	1.611	1.706	1.6585	164.860835	Positive	adults
105	camels	female	Kinna	Isiolo	1.873	1.906	1.8895	187.8230616	Positive	adults
106	camels	female	Kinna	Isiolo	1.483	1.561	1.522	151.2922465	Positive	adults
107	camels	female	Kinna	Isiolo	1.702	1.668	1.685	167.4950298	Positive	adults
108	sheep	female	Kinna	Isiolo	0.105	0.096	0.1005	10.21341463	Negative	adults
109	sheep	female	Kinna	Isiolo	0.062	0.062	0.062	6.391752577	Negative	adults
110	goats	female	Kinna	Isiolo	0.04	0.041	0.0405	3.886756238	Negative	adults
111	goats	female	Kinna	Isiolo	0.069	0.062	0.0655	6.285988484	Negative	young_adults
112	goats	male	Kinna	Isiolo	0.869	0.853	0.861	82.62955854	Positive	adults
113	sheep	male	Kinna	Isiolo	0.141	0.137	0.139	14.12601626	Negative	young_adults
114	sheep	female	Kinna	Isiolo	0.112	0.109	0.1105	11.39175258	Negative	adults
115	sheep	male	Kinna	Isiolo	0.058	0.065	0.0615	6.340206186	Negative	adults
116	sheep	female	Kinna	Isiolo	0.058	0.058	0.058	5.979381443	Negative	adults
117	sheep	female	Kinna	Isiolo	0.05	0.046	0.048	4.87804878	Negative	young_adults
118	sheep	female	Garbatulla	Isiolo	0.044	0.043	0.0435	6.382978723	Negative	adults
119	goats	female	Kinna	Isiolo	0.082	0.082	0.082	7.59610931	Negative	adults
120	goats	female	Kinna	Isiolo	0.337	0.306	0.3215	31.16820165	Positive	adults
121	goats	female	Kinna	Isiolo	0.062	0.052	0.057	5.525933107	Negative	adults
122	goats	male	Kinna	Isiolo	0.189	0.179	0.184	17.83809985	Negative	adults
123	sheep	female	Garbatulla	Isiolo	0.054	0.052	0.053	7.776962583	Negative	adults
124	sheep	female	Kinna	Isiolo	0.072	0.067	0.0695	6.669865643	Negative	adults
125	cattle	female	Kinna	Isiolo	0.06	0.053	0.0565	5.47746001	Negative	young_adults
126	sheep	male	Garbatulla	Isiolo	0.047	0.065	0.056	8.217168012	Negative	adults
127	camels	female	Kinna	Isiolo	2.071	2.14	2.1055	204.1202133	Positive	adults
128	camels	female	Kinna	Isiolo	2.049	2.032	2.0405	197.8187106	Positive	adults
129	camels	female	Kinna	Isiolo	1.794	1.77	1.782	172.7581192	Positive	adults
130	camels	female	Kinna	Isiolo	1.973	1.926	1.9495	188.9966069	Positive	adults
131	sheep	female	Kinna	Isiolo	0.093	0.094	0.0935	8.661417323	Negative	adults
132	sheep	female	Kinna	Isiolo	0.07	0.076	0.073	7.077072225	Negative	adults
133	sheep	female	Kinna	Isiolo	0.14	0.141	0.1405	13.62094038	Negative	adults
134	sheep	male	Kinna	Isiolo	0.063	0.062	0.0625	6.059137179	Negative	adults
135	sheep	female	Kinna	Isiolo	2.353	2.344	2.3485	227.6781386	Positive	adults
136	sheep	female	Kinna	Isiolo	0.059	0.067	0.063	6.107610276	Negative	young_adults
137	goats	female	Kinna	Isiolo	0.068	0.064	0.066	6.398448861	Negative	adults
138	goats	male	Kinna	Isiolo	0.16	0.154	0.157	15.22055259	Negative	young_adults
139	goats	male	Kinna	Isiolo	0.117	0.119	0.118	11.43965099	Negative	adults
140	goats	female	Kinna	Isiolo	0.09	0.089	0.0895	8.67668444	Negative	young_adults
141	goats	female	Kinna	Isiolo	0.076	0.075	0.0755	7.319437712	Negative	adults
142	goats	female	Kinna	Isiolo	0.081	0.08	0.0805	7.804168686	Negative	adults
143	goats	male	Kinna	Isiolo	0.083	0.075	0.079	7.658749394	Negative	adults
144	goats	female	Kinna	Isiolo	0.1	0.088	0.094	9.112942317	Negative	adults
145	goats	female	Kinna	Isiolo	0.093	0.091	0.092	8.919049927	Negative	adults
146	goats	female	Kinna	Isiolo	0.06	0.06	0.06	5.816771692	Negative	young_adults
147	sheep	female	Kinna	Isiolo	0.075	0.071	0.073	7.077072225	Negative	young_adults
148	goats	female	Kinna	Isiolo	0.096	0.09	0.093	8.925143954	Negative	adults
149	goats	female	Kinna	Isiolo	0.052	0.05	0.051	4.894433781	Negative	young_adults
150	goats	male	Kinna	Isiolo	0.052	0.046	0.049	4.702495202	Negative	young_adults
151	goats	female	Kinna	Isiolo	0.065	0.063	0.064	6.142034549	Negative	adults
152	sheep	female	Kinna	Isiolo	0.064	0.063	0.0635	6.546391753	Negative	adults
153	sheep	female	Kinna	Isiolo	0.053	0.049	0.051	5.257731959	Negative	adults
154	sheep	female	Kinna	Isiolo	0.212	0.202	0.207	21.34020619	Negative	adults
155	sheep	male	Kinna	Isiolo	0.056	0.05	0.053	5.463917526	Negative	young_adults
156	sheep	male	Kinna	Isiolo	0.053	0.051	0.052	5.360824742	Negative	young_adults
157	goats	female	Kinna	Isiolo	0.057	0.055	0.056	5.37428023	Negative	adults
158	goats	male	Kinna	Isiolo	0.058	0.054	0.056	5.37428023	Negative	young_adults
159	sheep	female	Kinna	Isiolo	0.091	0.09	0.0905	9.329896907	Negative	adults
160	sheep	female	Kinna	Isiolo	0.052	0.051	0.0515	5.309278351	Negative	young_adults
161	sheep	female	Kinna	Isiolo	0.05	0.045	0.0475	4.896907216	Negative	adults
162	sheep	male	Kinna	Isiolo	0.048	0.064	0.056	5.773195876	Negative	adults
163	sheep	female	Kinna	Isiolo	0.11	0.108	0.109	11.2371134	Negative	adults
164	goats	female	Kinna	Isiolo	0.043	0.054	0.0485	5.033731188	Negative	adults
165	goats	male	Kinna	Isiolo	0.063	0.05	0.0565	5.864037364	Negative	young_adults
166	goats	female	Kinna	Isiolo	0.081	0.078	0.0795	8.251167618	Negative	adults
167	goats	female	Kinna	Isiolo	0.062	0.066	0.064	6.642449403	Negative	adults
168	goats	male	Kinna	Isiolo	0.107	0.105	0.106	11.00155682	Negative	adults
169	sheep	female	Kinna	Isiolo	0.045	0.043	0.044	4.471544715	Negative	adults
170	sheep	female	Kinna	Isiolo	0.083	0.084	0.0835	8.485772358	Negative	adults
171	sheep	female	Kinna	Isiolo	0.056	0.045	0.0505	5.019880716	Negative	young_adults
172	sheep	female	Kinna	Isiolo	0.071	0.056	0.0635	6.312127237	Negative	calves
173	sheep	male	Kinna	Isiolo	0.051	0.038	0.0445	4.423459245	Negative	adults
174	sheep	male	Kinna	Isiolo	0.101	0.092	0.0965	9.592445328	Negative	young_adults
175	cattle	female	Kinna	Isiolo	0.78	0.76	0.77	76.54075547	Positive	adults
176	cattle	female	Kinna	Isiolo	0.067	0.063	0.065	6.461232604	Negative	adults
177	cattle	female	Kinna	Isiolo	1.233	1.18	1.2065	119.9304175	Positive	adults
178	cattle	female	Kinna	Isiolo	0.054	0.054	0.054	5.367793241	Negative	calves
179	cattle	male	Kinna	Isiolo	0.204	0.192	0.198	19.68190855	Negative	calves
180	goats	female	Kinna	Isiolo	0.134	0.138	0.136	13.51888668	Negative	adults
181	goats	female	Kinna	Isiolo	0.094	0.093	0.0935	9.294234592	Negative	adults
182	goats	female	Kinna	Isiolo	0.055	0.055	0.055	5.467196819	Negative	adults
183	goats	male	Kinna	Isiolo	0.052	0.05	0.051	5.069582505	Negative	adults
184	goats	male	Kinna	Isiolo	0.063	0.064	0.0635	6.312127237	Negative	young_adults
185	sheep	female	Kinna	Isiolo	0.041	0.053	0.047	4.671968191	Negative	adults
186	sheep	female	Kinna	Isiolo	0.053	0.051	0.052	5.168986083	Negative	adults
187	sheep	male	Kinna	Isiolo	0.294	0.29	0.292	29.02584493	Negative	adults
188	sheep	female	Kinna	Isiolo	0.065	0.056	0.0605	6.013916501	Negative	adults
189	sheep	male	Kinna	Isiolo	0.045	0.04	0.0425	4.224652087	Negative	young_adults
190	goats	female	Kinna	Isiolo	0.044	0.046	0.045	4.670472237	Negative	adults
191	sheep	female	Kinna	Isiolo	0.085	0.076	0.0805	8.180894309	Negative	adults
192	goats	female	Kinna	Isiolo	0.052	0.057	0.0545	5.65646082	Negative	adults
193	sheep	female	Kinna	Isiolo	0.063	0.058	0.0605	6.148373984	Negative	adults
194	sheep	female	Garbatulla	Isiolo	0.057	0.05	0.0535	6.480920654	Negative	adults
195	goats	female	Garbatulla	Isiolo	0.064	0.061	0.0625	7.40521327	Negative	adults
196	goats	female	Garbatulla	Isiolo	0.061	0.049	0.055	6.516587678	Negative	adults
197	goats	female	Garbatulla	Isiolo	0.043	0.04	0.0415	4.917061611	Negative	young_adults
198	goats	male	Garbatulla	Isiolo	0.169	0.179	0.174	20.61611374	Negative	young_adults
199	goats	female	Garbatulla	Isiolo	0.048	0.048	0.048	5.687203791	Negative	young_adults
200	sheep	female	Garbatulla	Isiolo	0.096	0.093	0.0945	11.44760751	Negative	adults
201	goats	female	Garbatulla	Isiolo	0.064	0.069	0.0665	8.597285068	Negative	adults
202	goats	female	Garbatulla	Isiolo	0.756	0.672	0.714	84.5971564	Positive	adults
203	goats	female	Garbatulla	Isiolo	0.729	0.765	0.747	88.507109	Positive	adults
204	goats	female	Garbatulla	Isiolo	0.045	0.047	0.046	5.450236967	Negative	young_adults
205	goats	female	Garbatulla	Isiolo	0.047	0.048	0.0475	5.627962085	Negative	adults
206	sheep	female	Garbatulla	Isiolo	1.444	1.367	1.4055	170.2604482	Positive	adults
207	goats	male	Kinna	Isiolo	0.066	0.053	0.0595	6.292966684	Negative	adults
208	goats	female	Kinna	Isiolo	0.648	0.631	0.6395	67.63617134	Positive	adults
209	goats	female	Kinna	Isiolo	0.05	0.054	0.052	5.49973559	Negative	adults
210	sheep	female	Kinna	Isiolo	0.072	0.07	0.071	7.368967307	Negative	adults
211	sheep	female	Kinna	Isiolo	0.058	0.061	0.0595	5.560747664	Negative	adults
212	sheep	male	Kinna	Isiolo	0.236	0.228	0.232	21.68224299	Negative	adults
213	sheep	female	Garbatulla	Isiolo	0.08	0.08	0.08	9.744214373	Negative	adults
214	sheep	male	Garbatulla	Isiolo	0.056	0.049	0.0525	6.394640682	Negative	young_adults
215	sheep	female	Garbatulla	Isiolo	0.043	0.054	0.0485	5.907429963	Negative	adults
216	sheep	male	Garbatulla	Isiolo	0.051	0.047	0.049	5.968331303	Negative	young_adults
217	sheep	female	Garbatulla	Isiolo	0.08	0.082	0.081	9.866017052	Negative	adults
218	goats	male	Kinna	Isiolo	0.125	0.127	0.126	13.07732226	Negative	adults
219	goats	female	Kinna	Isiolo	0.229	0.237	0.233	24.18266736	Negative	adults
220	goats	female	Kinna	Isiolo	0.125	0.129	0.127	13.18111053	Negative	adults
221	goats	male	Kinna	Isiolo	0.069	0.068	0.0685	7.109496627	Negative	young_adults
222	sheep	male	Kinna	Isiolo	0.064	0.068	0.066	6.707317073	Negative	adults
223	sheep	female	Kinna	Isiolo	0.277	0.282	0.2795	28.40447154	Negative	adults
224	sheep	female	Kinna	Isiolo	0.057	0.053	0.055	5.589430894	Negative	young_adults
225	sheep	female	Kinna	Isiolo	0.052	0.059	0.0555	5.640243902	Negative	adults
226	goats	female	Kinna	Isiolo	0.049	0.048	0.0485	5.033731188	Negative	adults
227	sheep	female	Kinna	Isiolo	0.05	0.06	0.055	5.589430894	Negative	young_adults
228	goats	female	Kinna	Isiolo	0.046	0.045	0.0455	4.722366373	Negative	adults
229	goats	female	Kinna	Isiolo	0.048	0.048	0.048	4.981837052	Negative	adults
230	sheep	male	Kinna	Isiolo	0.046	0.048	0.047	4.776422764	Negative	adults
231	sheep	female	Kinna	Isiolo	0.051	0.049	0.05	5.081300813	Negative	adults
232	goats	female	Kinna	Isiolo	0.125	0.106	0.1155	11.98754541	Negative	adults
233	sheep	male	Kinna	Isiolo	0.129	0.134	0.1315	13.36382114	Negative	adults
234	sheep	male	Kinna	Isiolo	0.06	0.054	0.057	5.792682927	Negative	adults
235	goats	female	Kinna	Isiolo	0.058	0.049	0.0535	5.552672548	Negative	young_adults
236	goats	female	Kinna	Isiolo	0.056	0.046	0.051	5.293201868	Negative	young_adults
237	goats	female	Kinna	Isiolo	1.66	1.623	1.6415	170.3684484	Positive	adults
238	goats	female	Kinna	Isiolo	0.044	0.043	0.0435	4.514789829	Negative	adults
239	goats	female	Kinna	Isiolo	0.112	0.097	0.1045	10.84587442	Negative	adults
240	sheep	female	Kinna	Isiolo	1.26	1.181	1.2205	124.0345528	Positive	adults
241	sheep	female	Kinna	Isiolo	0.055	0.058	0.0565	5.741869919	Negative	adults
242	sheep	female	Kinna	Isiolo	0.053	0.059	0.056	5.691056911	Negative	adults
243	sheep	female	Kinna	Isiolo	0.056	0.076	0.066	6.707317073	Negative	adults
244	sheep	female	Kinna	Isiolo	0.055	0.051	0.053	4.953271028	Negative	adults
245	sheep	female	Kinna	Isiolo	0.072	0.057	0.0645	6.028037383	Negative	adults
246	goats	female	Kinna	Isiolo	0.12	0.131	0.1255	13.02542813	Negative	adults
247	goats	male	Kinna	Isiolo	0.049	0.052	0.0505	5.241307732	Negative	adults
248	goats	female	Kinna	Isiolo	0.389	0.383	0.386	40.06227296	Positive	adults
249	sheep	female	Kinna	Isiolo	0.082	0.074	0.078	8.09548521	Negative	adults
250	goats	female	Kinna	Isiolo	0.059	0.067	0.063	6.663141195	Negative	adults
251	goats	female	Kinna	Isiolo	0.066	0.043	0.0545	5.764145955	Negative	adults
252	goats	male	Kinna	Isiolo	0.045	0.053	0.049	5.085625324	Negative	adults
253	sheep	female	Kinna	Isiolo	0.047	0.056	0.0515	5.233739837	Negative	adults
254	sheep	female	Garbatulla	Isiolo	0.053	0.048	0.0505	7.410124725	Negative	adults
255	sheep	male	Kinna	Isiolo	0.125	0.122	0.1235	12.55081301	Negative	adults
256	goats	female	Kinna	Isiolo	0.084	0.088	0.086	8.925791386	Negative	adults
257	goats	female	Kinna	Isiolo	0.084	0.079	0.0815	8.458744162	Negative	adults
258	goats	male	Kinna	Isiolo	0.052	0.043	0.0475	4.929942916	Negative	adults
259	sheep	female	Kinna	Isiolo	0.055	0.045	0.05	5.081300813	Negative	young_adults
260	sheep	female	Kinna	Isiolo	0.074	0.078	0.076	7.723577236	Negative	adults
261	sheep	female	Kinna	Isiolo	0.125	0.141	0.133	13.51626016	Negative	adults
262	goats	female	Kinna	Isiolo	0.124	0.125	0.1245	12.92163985	Negative	adults
263	goats	female	Kinna	Isiolo	0.155	0.173	0.164	17.0212766	Negative	adults
264	goats	female	Garbatulla	Isiolo	1.988	1.97	1.979	178.2882883	Positive	adults
265	goats	female	Garbatulla	Isiolo	0.07	0.063	0.0665	5.990990991	Negative	adults
266	sheep	female	Garbatulla	Isiolo	0.055	0.056	0.0555	8.14380044	Negative	adults
267	sheep	female	Garbatulla	Isiolo	0.048	0.049	0.0485	7.116654439	Negative	adults
268	sheep	female	Kinna	Isiolo	0.071	0.067	0.069	6.448598131	Negative	adults
269	sheep	female	Kinna	Isiolo	0.138	0.146	0.142	13.27102804	Negative	adults
270	sheep	female	Garbatulla	Isiolo	0.06	0.068	0.064	9.391049156	Negative	adults
271	goats	female	Garbatulla	Isiolo	0.054	0.052	0.053	4.774774775	Negative	adults
272	sheep	female	Garbatulla	Isiolo	0.055	0.047	0.051	7.483492296	Negative	adults
273	sheep	male	Garbatulla	Isiolo	0.047	0.05	0.0485	7.116654439	Negative	adults
274	sheep	female	Kinna	Isiolo	0.047	0.059	0.053	4.953271028	Negative	adults
275	sheep	female	Kinna	Isiolo	1.995	2.152	2.0735	193.7850467	Positive	adults
276	goats	female	Garbatulla	Isiolo	0.492	0.473	0.4825	43.46846847	Positive	adults
277	sheep	female	Garbatulla	Isiolo	0.047	0.071	0.059	8.657373441	Negative	adults
278	goats	female	Garbatulla	Isiolo	0.063	0.063	0.063	5.675675676	Negative	adults
279	goats	male	Garbatulla	Isiolo	0.048	0.054	0.051	4.594594595	Negative	adults
280	goats	female	Garbatulla	Isiolo	0.125	0.135	0.13	11.71171171	Negative	adults
281	goats	female	Garbatulla	Isiolo	0.067	0.067	0.067	6.036036036	Negative	adults
282	goats	female	Garbatulla	Isiolo	0.065	0.07	0.0675	6.081081081	Negative	adults
283	goats	female	Garbatulla	Isiolo	0.06	0.07	0.065	5.855855856	Negative	adults
284	sheep	female	Garbatulla	Isiolo	0.046	0.046	0.046	6.749816581	Negative	adults
285	sheep	female	Garbatulla	Isiolo	0.054	0.051	0.0525	7.703595011	Negative	adults
286	sheep	female	Garbatulla	Isiolo	0.051	0.047	0.049	7.19002201	Negative	adults
287	sheep	female	Garbatulla	Isiolo	0.068	0.086	0.077	11.29860602	Negative	adults
288	sheep	male	Garbatulla	Isiolo	0.045	0.047	0.046	6.749816581	Negative	adults
289	sheep	female	Garbatulla	Isiolo	0.176	0.159	0.1675	24.57813646	Negative	adults
290	goats	female	Garbatulla	Isiolo	0.088	0.089	0.0885	7.972972973	Negative	adults
291	goats	female	Garbatulla	Isiolo	0.054	0.055	0.0545	4.90990991	Negative	adults
292	goats	female	Garbatulla	Isiolo	0.053	0.052	0.0525	4.72972973	Negative	adults
293	goats	female	Garbatulla	Isiolo	0.055	0.054	0.0545	4.90990991	Negative	adults
294	goats	male	Garbatulla	Isiolo	1.906	1.906	1.906	279.6771827	Positive	adults
295	goats	female	Garbatulla	Isiolo	0.062	0.054	0.058	5.225225225	Negative	adults
296	sheep	female	Garbatulla	Isiolo	0.064	0.067	0.0655	9.611151871	Negative	adults
297	sheep	female	Garbatulla	Isiolo	0.105	0.067	0.086	12.6192223	Negative	adults
298	sheep	female	Garbatulla	Isiolo	0.046	0.047	0.0465	6.823184153	Negative	adults
299	sheep	female	Garbatulla	Isiolo	0.05	0.044	0.047	6.896551724	Negative	adults
300	sheep	male	Garbatulla	Isiolo	1.948	2.001	1.9745	177.8828829	Positive	adults
301	goats	male	Garbatulla	Isiolo	1.968	2.057	2.0125	181.3063063	Positive	adults
302	goats	female	Garbatulla	Isiolo	0.221	0.226	0.2235	20.13513514	Negative	young_adults
303	goats	female	Kinna	Isiolo	0.232	0.267	0.2495	25.89517385	Negative	young_adults
304	goats	female	Kinna	Isiolo	0.078	0.052	0.065	6.746237675	Negative	adults
305	goats	female	Kinna	Isiolo	0.157	0.146	0.1515	15.7239232	Negative	adults
306	sheep	female	Kinna	Isiolo	0.053	0.054	0.0535	5.552672548	Negative	adults
307	sheep	female	Kinna	Isiolo	0.058	0.055	0.0565	5.864037364	Negative	adults
308	goats	male	Kinna	Isiolo	0.052	0.048	0.05	5.288207298	Negative	young_adults
309	goats	male	Kinna	Isiolo	0.052	0.055	0.0535	5.658381809	Negative	adults
310	sheep	female	Kinna	Isiolo	0.073	0.091	0.082	8.510638298	Negative	adults
311	sheep	female	Kinna	Isiolo	0.075	0.067	0.071	7.368967307	Negative	adults
312	goats	female	Kinna	Isiolo	0.103	0.096	0.0995	10.52353252	Negative	young_adults
313	goats	female	Kinna	Isiolo	0.117	0.12	0.1185	12.5330513	Negative	adults
314	goats	female	Kinna	Isiolo	0.041	0.043	0.042	4.44209413	Negative	adults
315	sheep	female	Kinna	Isiolo	0.048	0.055	0.0515	5.345096004	Negative	adults
316	goats	female	Garbatulla	Isiolo	0.067	0.066	0.0665	6.214953271	Negative	young_adults
317	goats	female	Garbatulla	Isiolo	0.289	0.278	0.2835	26.4953271	Negative	adults
318	goats	male	Garbatulla	Isiolo	0.046	0.051	0.0485	4.53271028	Negative	young_adults
319	goats	male	Garbatulla	Isiolo	0.054	0.061	0.0575	5.373831776	Negative	adults
320	goats	female	Garbatulla	Isiolo	0.118	0.134	0.126	11.77570093	Negative	adults
321	sheep	female	Garbatulla	Isiolo	0.707	0.554	0.6305	67.25333333	Positive	adults
322	sheep	female	Garbatulla	Isiolo	0.056	0.05	0.053	5.653333333	Negative	young_adults
323	sheep	male	Garbatulla	Isiolo	0.941	0.7	0.8205	87.52	Positive	adults
324	sheep	female	Garbatulla	Isiolo	0.046	0.049	0.0475	5.066666667	Negative	young_adults
325	sheep	female	Garbatulla	Isiolo	0.049	0.07	0.0595	6.346666667	Negative	adults
326	goats	male	Garbatulla	Isiolo	0.08	0.088	0.084	7.85046729	Negative	young_adults
327	goats	female	Garbatulla	Isiolo	0.063	0.066	0.0645	6.028037383	Negative	adults
328	goats	female	Garbatulla	Isiolo	0.177	0.166	0.1715	16.02803738	Negative	adults
329	goats	female	Garbatulla	Isiolo	2.091	2.169	2.13	199.0654206	Positive	adults
330	goats	male	Garbatulla	Isiolo	0.064	0.056	0.06	5.607476636	Negative	adults
331	sheep	female	Garbatulla	Isiolo	0.074	0.085	0.0795	8.48	Negative	adults
332	sheep	female	Garbatulla	Isiolo	0.056	0.052	0.054	7.923697726	Negative	adults
333	sheep	male	Garbatulla	Isiolo	0.046	0.049	0.0475	6.969919296	Negative	adults
334	sheep	female	Garbatulla	Isiolo	0.048	0.048	0.048	7.043286867	Negative	young_adults
335	sheep	female	Garbatulla	Isiolo	0.05	0.053	0.0515	7.556859868	Negative	young_adults
336	goats	female	Garbatulla	Isiolo	0.043	0.042	0.0425	5.035545024	Negative	adults
337	goats	female	Garbatulla	Isiolo	0.046	0.044	0.045	5.331753555	Negative	young_adults
338	goats	male	Garbatulla	Isiolo	0.061	0.058	0.0595	7.049763033	Negative	adults
339	goats	female	Garbatulla	Isiolo	0.06	0.058	0.059	6.990521327	Negative	adults
340	goats	female	Garbatulla	Isiolo	0.045	0.042	0.0435	5.154028436	Negative	adults
341	sheep	female	Garbatulla	Isiolo	0.951	1.128	1.0395	130.9193955	Positive	adults
342	sheep	male	Garbatulla	Isiolo	0.061	0.066	0.0635	7.997481108	Negative	adults
343	sheep	female	Garbatulla	Isiolo	0.069	0.058	0.0635	7.997481108	Negative	adults
344	sheep	female	Garbatulla	Isiolo	0.099	0.102	0.1005	12.99288946	Negative	young_adults
345	sheep	male	Garbatulla	Isiolo	0.069	0.069	0.069	8.920491273	Negative	adults
346	goats	female	Garbatulla	Isiolo	0.127	0.117	0.122	14.4549763	Negative	young_adults
347	goats	male	Garbatulla	Isiolo	0.048	0.053	0.0505	5.983412322	Negative	adults
348	goats	female	Garbatulla	Isiolo	0.08	0.084	0.082	9.71563981	Negative	adults
349	goats	male	Garbatulla	Isiolo	0.073	0.066	0.0695	8.234597156	Negative	young_adults
350	goats	male	Garbatulla	Isiolo	0.072	0.054	0.063	7.464454976	Negative	young_adults
351	sheep	female	Garbatulla	Isiolo	0.048	0.052	0.05	6.464124111	Negative	adults
352	sheep	female	Garbatulla	Isiolo	0.067	0.064	0.0655	8.468002586	Negative	adults
353	sheep	female	Garbatulla	Isiolo	0.054	0.045	0.0495	6.39948287	Negative	adults
354	sheep	female	Garbatulla	Isiolo	0.064	0.065	0.0645	8.338720103	Negative	adults
355	sheep	male	Garbatulla	Isiolo	0.047	0.045	0.046	5.946994182	Negative	young_adults
356	goats	female	Garbatulla	Isiolo	0.053	0.048	0.0505	5.335446381	Negative	adults
357	goats	female	Garbatulla	Isiolo	0.065	0.067	0.066	6.973058637	Negative	adults
358	goats	female	Garbatulla	Isiolo	0.051	0.047	0.049	5.176967776	Negative	adults
359	goats	female	Garbatulla	Isiolo	0.055	0.047	0.051	5.388272583	Negative	adults
360	goats	male	Garbatulla	Isiolo	0.157	0.154	0.1555	16.42894876	Negative	adults
361	sheep	female	Garbatulla	Isiolo	0.056	0.072	0.064	8.274078862	Negative	adults
362	sheep	female	Garbatulla	Isiolo	0.049	0.051	0.05	6.464124111	Negative	adults
363	sheep	female	Garbatulla	Isiolo	0.17	0.165	0.1675	21.65481577	Negative	young_adults
364	sheep	female	Garbatulla	Isiolo	0.045	0.063	0.054	6.98125404	Negative	adults
365	sheep	male	Garbatulla	Isiolo	0.062	0.05	0.056	7.239819005	Negative	adults
366	goats	female	Garbatulla	Isiolo	0.055	0.05	0.0525	4.72972973	Negative	adults
367	goats	female	Garbatulla	Isiolo	0.052	0.053	0.0525	4.72972973	Negative	adults
368	goats	female	Garbatulla	Isiolo	0.057	0.055	0.056	5.045045045	Negative	adults
369	goats	female	Garbatulla	Isiolo	0.101	0.091	0.096	8.648648649	Negative	young_adults
370	goats	male	Garbatulla	Isiolo	0.057	0.049	0.053	4.774774775	Negative	adults
371	sheep	female	Garbatulla	Isiolo	0.057	0.068	0.0625	7.571168988	Negative	adults
372	sheep	female	Garbatulla	Isiolo	0.051	0.073	0.062	7.808564232	Negative	adults
373	sheep	female	Garbatulla	Isiolo	0.049	0.049	0.049	6.171284635	Negative	adults
374	sheep	female	Garbatulla	Isiolo	0.105	0.098	0.1015	12.78337531	Negative	adults
375	sheep	male	Garbatulla	Isiolo	1.016	1.058	1.037	130.604534	Positive	adults
376	sheep	female	Garbatulla	Isiolo	0.052	0.047	0.0495	6.234256927	Negative	adults
377	sheep	female	Garbatulla	Isiolo	0.05	0.05	0.05	6.297229219	Negative	adults
378	sheep	female	Garbatulla	Isiolo	0.057	0.052	0.0545	6.863979849	Negative	adults
379	goats	female	Garbatulla	Isiolo	0.135	0.128	0.1315	12.56569517	Negative	adults
380	goats	female	Garbatulla	Isiolo	0.125	0.123	0.124	11.84902054	Negative	adults
381	sheep	female	Garbatulla	Isiolo	0.047	0.045	0.046	5.793450882	Negative	adults
382	sheep	male	Garbatulla	Isiolo	0.062	0.049	0.0555	6.989924433	Negative	adults
383	goats	male	Garbatulla	Isiolo	0.057	0.06	0.0585	5.27027027	Negative	adults
384	goats	female	Garbatulla	Isiolo	0.059	0.06	0.0595	5.36036036	Negative	adults
385	goats	female	Garbatulla	Isiolo	0.05	0.061	0.0555	5	Negative	adults
386	goats	female	Garbatulla	Isiolo	0.051	0.054	0.0525	4.72972973	Negative	adults
387	goats	female	Garbatulla	Isiolo	0.051	0.057	0.054	4.864864865	Negative	adults
388	goats	male	Garbatulla	Isiolo	0.089	0.095	0.092	8.288288288	Negative	adults
389	goats	female	Garbatulla	Isiolo	0.197	0.194	0.1955	17.61261261	Negative	adults
390	goats	female	Garbatulla	Isiolo	0.048	0.057	0.0525	5.016722408	Negative	adults
391	sheep	female	Garbatulla	Isiolo	0.062	0.064	0.063	7.787391842	Negative	adults
392	sheep	female	Garbatulla	Isiolo	0.062	0.057	0.0595	7.354758962	Negative	adults
393	sheep	female	Garbatulla	Isiolo	0.056	0.046	0.051	6.30407911	Negative	adults
394	sheep	male	Garbatulla	Isiolo	0.058	0.052	0.055	6.798516687	Negative	adults
395	goats	female	Garbatulla	Isiolo	1.996	1.941	1.9685	227.4407857	Positive	adults
396	goats	male	Garbatulla	Isiolo	0.05	0.04	0.045	5.199306759	Negative	adults
397	goats	female	Garbatulla	Isiolo	0.044	0.043	0.0435	5.025996534	Negative	adults
398	goats	female	Garbatulla	Isiolo	0.05	0.051	0.0505	5.834777585	Negative	adults
399	goats	female	Garbatulla	Isiolo	0.047	0.045	0.046	5.314846909	Negative	young_adults
400	goats	female	Garbatulla	Isiolo	0.079	0.077	0.078	9.012131716	Negative	adults
401	goats	female	Garbatulla	Isiolo	0.049	0.048	0.0485	5.603697285	Negative	adults
402	goats	female	Garbatulla	Isiolo	0.044	0.045	0.0445	5.141536684	Negative	adults
403	goats	female	Garbatulla	Isiolo	0.052	0.051	0.0515	5.950317735	Negative	adults
404	goats	male	Garbatulla	Isiolo	0.041	0.186	0.1135	13.11380705	Negative	adults
405	sheep	female	Garbatulla	Isiolo	0.071	0.074	0.0725	8.830694275	Negative	adults
406	sheep	female	Garbatulla	Isiolo	0.08	0.083	0.0815	9.926918392	Negative	adults
407	sheep	female	Garbatulla	Isiolo	0.045	0.046	0.0455	5.624227441	Negative	adults
408	sheep	male	Garbatulla	Isiolo	0.045	0.043	0.044	5.43881335	Negative	adults
409	sheep	male	Garbatulla	Isiolo	0.041	0.04	0.0405	5.00618047	Negative	adults
410	goats	female	Garbatulla	Isiolo	0.042	0.041	0.0415	4.794916233	Negative	adults
411	goats	female	Garbatulla	Isiolo	0.044	0.044	0.044	5.083766609	Negative	adults
412	goats	female	Garbatulla	Isiolo	0.057	0.055	0.056	6.470248411	Negative	adults
413	goats	female	Garbatulla	Isiolo	0.05	0.047	0.0485	5.603697285	Negative	adults
414	goats	male	Garbatulla	Isiolo	0.076	0.073	0.0745	8.60774119	Negative	adults
415	sheep	female	Garbatulla	Isiolo	0.088	0.081	0.0845	10.44499382	Negative	adults
416	sheep	female	Garbatulla	Isiolo	0.041	0.041	0.041	5.067985167	Negative	adults
417	sheep	female	Garbatulla	Isiolo	0.05	0.049	0.0495	6.118665019	Negative	adults
418	sheep	male	Garbatulla	Isiolo	0.046	0.043	0.0445	5.500618047	Negative	adults
419	sheep	male	Garbatulla	Isiolo	0.045	0.045	0.045	5.562422744	Negative	adults
420	goats	female	Garbatulla	Isiolo	0.056	0.053	0.0545	6.296938186	Negative	adults
421	goats	female	Garbatulla	Isiolo	0.068	0.068	0.068	7.856730214	Negative	adults
422	goats	female	Garbatulla	Isiolo	0.148	0.073	0.1105	12.7671866	Negative	adults
423	goats	female	Garbatulla	Isiolo	0.166	0.161	0.1635	18.89081456	Negative	adults
424	goats	male	Garbatulla	Isiolo	0.062	0.057	0.0595	6.874638937	Negative	adults
425	sheep	female	Garbatulla	Isiolo	0.045	0.047	0.046	5.686032138	Negative	adults
426	goats	female	Garbatulla	Isiolo	0.047	0.05	0.0485	5.124141574	Negative	adults
427	goats	female	Garbatulla	Isiolo	0.056	0.045	0.0505	5.335446381	Negative	adults
428	goats	female	Garbatulla	Isiolo	0.807	0.766	0.7865	83.09561543	Positive	adults
429	goats	female	Garbatulla	Isiolo	0.06	0.055	0.0575	6.075013207	Negative	adults
430	goats	male	Garbatulla	Isiolo	0.045	0.046	0.0455	4.807184363	Negative	adults
431	sheep	female	Garbatulla	Isiolo	1.151	1.2	1.1755	148.0478589	Positive	young_adults
432	sheep	female	Garbatulla	Isiolo	0.046	0.046	0.046	5.793450882	Negative	adults
433	sheep	female	Garbatulla	Isiolo	0.048	0.047	0.0475	5.982367758	Negative	adults
434	sheep	female	Garbatulla	Isiolo	0.065	0.058	0.0615	7.74559194	Negative	adults
435	sheep	male	Garbatulla	Isiolo	0.078	0.068	0.073	9.19395466	Negative	adults
436	goats	female	Garbatulla	Isiolo	0.045	0.044	0.0445	4.70153196	Negative	adults
437	goats	female	Garbatulla	Isiolo	0.048	0.044	0.046	4.860010565	Negative	adults
438	goats	female	Garbatulla	Isiolo	0.056	0.045	0.0505	5.335446381	Negative	adults
439	goats	female	Garbatulla	Isiolo	0.054	0.049	0.0515	5.441098785	Negative	adults
440	goats	male	Garbatulla	Isiolo	0.063	0.071	0.067	7.078711041	Negative	adults
441	sheep	female	Garbatulla	Isiolo	0.055	0.049	0.052	6.549118388	Negative	adults
442	sheep	female	Garbatulla	Isiolo	0.067	0.053	0.06	7.556675063	Negative	adults
443	sheep	female	Garbatulla	Isiolo	0.058	0.052	0.055	6.926952141	Negative	adults
444	sheep	female	Garbatulla	Isiolo	0.052	0.052	0.052	6.549118388	Negative	adults
445	sheep	male	Garbatulla	Isiolo	0.051	0.051	0.051	6.423173804	Negative	adults
446	sheep	male	Garbatulla	Isiolo	0.055	0.06	0.0575	7.241813602	Negative	young_adults
447	goats	female	Garbatulla	Isiolo	0.036	0.042	0.039	4.620853081	Negative	adults
448	goats	female	Garbatulla	Isiolo	1.978	1.958	1.968	233.1753555	Positive	adults
449	goats	female	Garbatulla	Isiolo	0.07	0.075	0.0725	8.590047393	Negative	adults
450	goats	male	Garbatulla	Isiolo	0.044	0.047	0.0455	4.807184363	Negative	adults
451	goats	male	Garbatulla	Isiolo	0.076	0.077	0.0765	8.082408875	Negative	young_adults
452	sheep	female	Garbatulla	Isiolo	0.068	0.063	0.0655	8.249370277	Negative	adults
453	sheep	male	Garbatulla	Isiolo	0.059	0.061	0.06	7.556675063	Negative	adults
454	sheep	female	Garbatulla	Isiolo	0.054	0.055	0.0545	6.863979849	Negative	young_adults
455	sheep	female	Garbatulla	Isiolo	0.082	0.077	0.0795	10.27795734	Negative	young_adults
456	sheep	female	Garbatulla	Isiolo	2.121	2.12	2.1205	274.1435036	Positive	adults
457	goats	female	Garbatulla	Isiolo	0.094	0.094	0.094	9.931325938	Negative	adults
458	goats	male	Garbatulla	Isiolo	0.053	0.045	0.049	5.176967776	Negative	adults
459	goats	male	Garbatulla	Isiolo	0.043	0.045	0.044	5.213270142	Negative	young_adults
460	goats	male	Garbatulla	Isiolo	0.053	0.052	0.0525	5.546751189	Negative	adults
461	goats	female	Garbatulla	Isiolo	0.045	0.045	0.045	4.754358162	Negative	adults
462	sheep	female	Garbatulla	Isiolo	0.063	0.041	0.052	6.722689076	Negative	adults
463	sheep	male	Garbatulla	Isiolo	0.931	0.879	0.905	117.0006464	Positive	adults
464	sheep	female	Garbatulla	Isiolo	0.167	0.155	0.161	20.81447964	Negative	adults
465	sheep	male	Garbatulla	Isiolo	1.872	1.746	1.809	233.8720103	Positive	adults
466	sheep	male	Garbatulla	Isiolo	0.048	0.054	0.051	6.593406593	Negative	young_adults
467	sheep	female	Garbatulla	Isiolo	0.07	0.062	0.066	7.491486947	Negative	adults
468	sheep	female	Garbatulla	Isiolo	0.058	0.062	0.06	6.810442679	Negative	adults
469	sheep	female	Garbatulla	Isiolo	0.064	0.056	0.06	6.810442679	Negative	adults
470	sheep	female	Garbatulla	Isiolo	0.053	0.053	0.053	6.015891033	Negative	adults
471	sheep	male	Garbatulla	Isiolo	0.055	0.051	0.053	6.015891033	Negative	adults
472	goats	male	Garbatulla	Isiolo	0.054	0.052	0.053	5.567226891	Negative	adults
473	goats	female	Garbatulla	Isiolo	0.07	0.073	0.0715	7.510504202	Negative	adults
474	goats	female	Garbatulla	Isiolo	0.063	0.057	0.06	6.302521008	Negative	adults
475	goats	female	Garbatulla	Isiolo	0.054	0.043	0.0485	5.094537815	Negative	adults
476	goats	female	Garbatulla	Isiolo	0.188	0.189	0.1885	19.80042017	Negative	adults
477	sheep	female	Garbatulla	Isiolo	0.056	0.045	0.0505	5.732122588	Negative	adults
478	sheep	female	Garbatulla	Isiolo	0.328	0.32	0.324	36.77639047	Positive	adults
479	sheep	female	Garbatulla	Isiolo	0.06	0.059	0.0595	6.71178793	Negative	young_adults
480	sheep	female	Garbatulla	Isiolo	0.048	0.044	0.046	5.18894529	Negative	young_adults
481	sheep	female	Garbatulla	Isiolo	0.112	0.109	0.1105	12.46474901	Negative	adults
482	sheep	male	Garbatulla	Isiolo	0.076	0.082	0.079	10.2133161	Negative	adults
483	goats	female	Garbatulla	Isiolo	0.065	0.063	0.064	6.852248394	Negative	adults
484	goats	female	Garbatulla	Isiolo	0.053	0.054	0.0535	6.181398036	Negative	adults
485	goats	female	Garbatulla	Isiolo	0.049	0.059	0.054	5.781584582	Negative	adults
486	goats	female	Garbatulla	Isiolo	0.073	0.076	0.0745	7.976445396	Negative	adults
487	goats	female	Garbatulla	Isiolo	0.053	0.047	0.05	5.77700751	Negative	adults
488	sheep	female	Garbatulla	Isiolo	0.05	0.062	0.056	7.239819005	Negative	adults
489	sheep	male	Garbatulla	Isiolo	1.366	1.239	1.3025	168.3904331	Positive	adults
490	sheep	female	Garbatulla	Isiolo	0.063	0.046	0.0545	6.73671199	Negative	adults
491	goats	male	Garbatulla	Isiolo	0.049	0.053	0.051	5.460385439	Negative	young_adults
492	goats	female	Garbatulla	Isiolo	0.063	0.064	0.0635	6.798715203	Negative	adults
493	goats	female	Garbatulla	Isiolo	0.082	0.088	0.085	9.100642398	Negative	young_adults
494	goats	male	Garbatulla	Isiolo	0.053	0.051	0.052	5.56745182	Negative	adults
495	goats	male	Garbatulla	Isiolo	0.054	0.055	0.0545	6.296938186	Negative	adults
496	sheep	female	Garbatulla	Isiolo	0.056	0.068	0.062	8.015513898	Negative	adults
497	sheep	female	Garbatulla	Isiolo	0.044	0.068	0.056	6.922126082	Negative	adults
498	sheep	female	Garbatulla	Isiolo	0.054	0.048	0.051	6.593406593	Negative	adults
499	goats	male	Garbatulla	Isiolo	0.24	0.239	0.2395	34.14112616	Positive	adults
500	sheep	male	Garbatulla	Isiolo	0.048	0.055	0.0515	6.658047835	Negative	adults
501	sheep	male	Garbatulla	Isiolo	0.117	0.124	0.1205	15.57853911	Negative	adults
502	goats	female	Garbatulla	Isiolo	0.044	0.041	0.0425	5.253399258	Negative	adults
503	goats	female	Garbatulla	Isiolo	0.056	0.046	0.051	6.30407911	Negative	adults
504	goats	female	Garbatulla	Isiolo	0.118	0.11	0.114	14.09147095	Negative	adults
505	goats	male	Garbatulla	Isiolo	0.04	0.053	0.0465	5.747836836	Negative	young_adults
506	goats	female	Garbatulla	Isiolo	0.048	0.043	0.0455	5.624227441	Negative	young_adults
507	goats	female	Garbatulla	Isiolo	0.051	0.066	0.0585	7.231149567	Negative	adults
508	goats	female	Garbatulla	Isiolo	0.086	0.049	0.0675	8.343634116	Negative	adults
509	goats	female	Garbatulla	Isiolo	0.063	0.059	0.061	7.540173053	Negative	adults
510	goats	male	Garbatulla	Isiolo	0.062	0.055	0.0585	7.231149567	Negative	young_adults
511	goats	female	Garbatulla	Isiolo	0.049	0.046	0.0475	5.87144623	Negative	adults
512	goats	female	Garbatulla	Isiolo	0.047	0.048	0.0475	5.87144623	Negative	adults
513	goats	male	Garbatulla	Isiolo	0.054	0.041	0.0475	5.87144623	Negative	adults
514	goats	male	Garbatulla	Isiolo	0.059	0.043	0.051	6.30407911	Negative	adults
515	goats	female	Garbatulla	Isiolo	0.055	0.049	0.052	6.427688504	Negative	adults
516	goats	female	Garbatulla	Isiolo	0.095	0.076	0.0855	10.56860321	Negative	young_adults
517	goats	female	Garbatulla	Isiolo	0.045	0.04	0.0425	5.253399258	Negative	adults
518	goats	female	Garbatulla	Isiolo	0.066	0.067	0.0665	8.220024722	Negative	adults
519	goats	female	Garbatulla	Isiolo	0.048	0.045	0.0465	5.747836836	Negative	adults
520	goats	female	Garbatulla	Isiolo	0.05	0.048	0.049	6.056860321	Negative	adults
521	goats	male	Garbatulla	Isiolo	0.054	0.06	0.057	7.045735476	Negative	adults
522	sheep	female	Garbatulla	Isiolo	0.044	0.046	0.045	5.481120585	Negative	adults
523	sheep	female	Garbatulla	Isiolo	0.07	0.063	0.0665	8.099878197	Negative	adults
524	sheep	female	Garbatulla	Isiolo	0.057	0.044	0.0505	6.151035323	Negative	adults
525	sheep	female	Garbatulla	Isiolo	0.044	0.043	0.0435	5.298416565	Negative	young_adults
526	sheep	male	Garbatulla	Isiolo	0.042	0.041	0.0415	5.054811206	Negative	adults
527	goats	female	Garbatulla	Isiolo	0.043	0.041	0.042	4.852686308	Negative	adults
528	goats	male	Garbatulla	Isiolo	0.099	0.101	0.1	11.55401502	Negative	adults
529	goats	female	Garbatulla	Isiolo	0.075	0.07	0.0725	8.37666089	Negative	adults
530	goats	female	Garbatulla	Isiolo	0.074	0.067	0.0705	8.714462299	Negative	adults
531	goats	female	Garbatulla	Isiolo	1.53	1.57	1.55	191.5945612	Positive	adults
532	sheep	female	Garbatulla	Isiolo	0.044	0.038	0.041	4.993909866	Negative	adults
533	sheep	male	Garbatulla	Isiolo	0.076	0.073	0.0745	9.074299635	Negative	adults
534	sheep	female	Garbatulla	Isiolo	0.047	0.043	0.045	5.481120585	Negative	young_adults
535	sheep	female	Garbatulla	Isiolo	0.043	0.042	0.0425	5.176613886	Negative	young_adults
536	sheep	female	Garbatulla	Isiolo	0.056	0.057	0.0565	6.881851401	Negative	adults
537	goats	female	Garbatulla	Isiolo	0.056	0.059	0.0575	6.039915966	Negative	adults
538	goats	male	Garbatulla	Isiolo	0.052	0.041	0.0465	4.884453782	Negative	adults
539	goats	female	Garbatulla	Isiolo	0.337	0.318	0.3275	34.4012605	Positive	adults
540	goats	female	Garbatulla	Isiolo	0.085	0.066	0.0755	7.930672269	Negative	adults
541	goats	female	Garbatulla	Isiolo	0.042	0.046	0.044	4.621848739	Negative	adults
542	goats	female	Garbatulla	Isiolo	0.061	0.054	0.0575	6.643558637	Negative	adults
543	goats	female	Garbatulla	Isiolo	0.058	0.045	0.0515	5.950317735	Negative	adults
544	goats	female	Garbatulla	Isiolo	0.056	0.051	0.0535	6.181398036	Negative	adults
545	goats	female	Garbatulla	Isiolo	0.115	0.104	0.1095	12.65164645	Negative	adults
546	goats	male	Garbatulla	Isiolo	0.055	0.06	0.0575	6.643558637	Negative	adults
547	sheep	female	Garbatulla	Isiolo	1.517	1.568	1.5425	190.6674907	Positive	adults
548	sheep	female	Garbatulla	Isiolo	0.109	0.111	0.11	13.59703337	Negative	adults
549	sheep	female	Garbatulla	Isiolo	0.043	0.043	0.043	5.315203956	Negative	adults
550	sheep	female	Garbatulla	Isiolo	0.046	0.047	0.0465	5.747836836	Negative	adults
551	sheep	male	Garbatulla	Isiolo	0.041	0.041	0.041	5.067985167	Negative	adults
552	goats	female	Garbatulla	Isiolo	0.152	0.153	0.1525	17.20248167	Negative	adults
553	goats	female	Garbatulla	Isiolo	0.056	0.052	0.054	6.091370558	Negative	adults
554	goats	female	Garbatulla	Isiolo	0.474	0.448	0.461	52.00225606	Positive	adults
555	goats	male	Garbatulla	Isiolo	0.048	0.044	0.046	5.18894529	Negative	adults
556	sheep	female	Garbatulla	Isiolo	0.043	0.042	0.0425	5.176613886	Negative	adults
557	sheep	female	Garbatulla	Isiolo	0.047	0.048	0.0475	5.785627284	Negative	adults
558	sheep	female	Garbatulla	Isiolo	0.055	0.055	0.055	6.699147381	Negative	adults
559	sheep	female	Garbatulla	Isiolo	0.045	0.047	0.046	5.602923264	Negative	adults
560	goats	female	Garbatulla	Isiolo	0.075	0.068	0.0715	8.065425832	Negative	adults
561	sheep	male	Garbatulla	Isiolo	0.051	0.038	0.0445	5.420219245	Negative	adults
562	goats	female	Garbatulla	Isiolo	0.052	0.053	0.0525	5.922165821	Negative	adults
563	goats	female	Garbatulla	Isiolo	0.061	0.06	0.0605	6.824591089	Negative	adults
564	goats	male	Garbatulla	Isiolo	0.134	0.132	0.133	15.00282008	Negative	adults
565	goats	female	Garbatulla	Isiolo	0.046	0.044	0.045	5.076142132	Negative	young_adults
566	goats	female	Garbatulla	Isiolo	0.05	0.051	0.0505	5.696559504	Negative	adults
567	sheep	female	Garbatulla	Isiolo	0.083	0.073	0.078	8.798646362	Negative	adults
568	sheep	female	Garbatulla	Isiolo	1.701	1.601	1.651	186.2380147	Positive	adults
569	sheep	male	Garbatulla	Isiolo	0.061	0.05	0.0555	6.260575296	Negative	adults
570	sheep	female	Garbatulla	Isiolo	0.115	0.122	0.1185	13.36717428	Negative	adults
571	sheep	female	Garbatulla	Isiolo	0.063	0.061	0.062	6.993795826	Negative	adults
572	goats	female	Garbatulla	Isiolo	0.095	0.092	0.0935	10.54709532	Negative	adults
573	goats	female	Garbatulla	Isiolo	0.051	0.05	0.0505	5.696559504	Negative	adults
574	goats	female	Garbatulla	Isiolo	0.064	0.065	0.0645	7.275803723	Negative	adults
575	goats	female	Garbatulla	Isiolo	0.064	0.07	0.067	7.557811619	Negative	adults
576	goats	male	Garbatulla	Isiolo	0.055	0.056	0.0555	6.260575296	Negative	adults
577	sheep	female	Garbatulla	Isiolo	0.053	0.062	0.0575	6.486181613	Negative	adults
578	goats	female	Garbatulla	Isiolo	0.058	0.053	0.0555	5	Negative	adults
579	goats	female	Garbatulla	Isiolo	0.048	0.05	0.049	4.414414414	Negative	adults
580	goats	male	Garbatulla	Isiolo	0.05	0.05	0.05	4.504504505	Negative	young_adults
581	goats	female	Garbatulla	Isiolo	0.054	0.057	0.0555	5	Negative	adults
582	goats	male	Garbatulla	Isiolo	2.297	2.248	2.2725	204.7297297	Positive	young_adults
583	sheep	male	Garbatulla	Isiolo	0.641	0.723	0.682	100.0733676	Positive	adults
584	sheep	female	Garbatulla	Isiolo	0.049	0.049	0.049	7.19002201	Negative	adults
585	sheep	male	Garbatulla	Isiolo	0.049	0.046	0.0475	6.969919296	Negative	adults
586	sheep	male	Garbatulla	Isiolo	1.571	1.356	1.4635	214.7468819	Positive	adults
587	sheep	female	Garbatulla	Isiolo	0.052	0.058	0.055	8.070432869	Negative	adults
588	goats	male	Garbatulla	Isiolo	0.049	0.055	0.052	4.684684685	Negative	adults
589	goats	female	Garbatulla	Isiolo	0.098	0.097	0.0975	8.783783784	Negative	adults
590	goats	female	Garbatulla	Isiolo	0.082	0.079	0.0805	7.252252252	Negative	adults
591	goats	male	Garbatulla	Isiolo	0.055	0.055	0.055	4.954954955	Negative	young_adults
592	goats	female	Garbatulla	Isiolo	0.058	0.059	0.0585	5.27027027	Negative	adults
593	sheep	male	Garbatulla	Isiolo	0.048	0.049	0.0485	7.116654439	Negative	adults
594	sheep	female	Garbatulla	Isiolo	0.058	0.057	0.0575	8.437270726	Negative	adults
595	sheep	female	Garbatulla	Isiolo	0.061	0.057	0.059	7.147183525	Negative	adults
596	sheep	male	Garbatulla	Isiolo	0.063	0.065	0.064	7.752877044	Negative	young_adults
597	sheep	female	Garbatulla	Isiolo	0.08	0.085	0.0825	9.993943065	Negative	adults
598	goats	male	Garbatulla	Isiolo	0.048	0.041	0.0445	5.500618047	Negative	adults
599	goats	female	Garbatulla	Isiolo	0.18	0.18	0.18	22.24969098	Negative	adults
600	goats	female	Garbatulla	Isiolo	0.044	0.045	0.0445	5.500618047	Negative	adults
601	goats	female	Garbatulla	Isiolo	0.078	0.081	0.0795	8.9678511	Negative	adults
602	sheep	female	Garbatulla	Isiolo	0.057	0.053	0.055	6.699147381	Negative	adults
603	sheep	female	Garbatulla	Isiolo	0.044	0.042	0.043	5.237515225	Negative	adults
604	sheep	female	Garbatulla	Isiolo	0.052	0.058	0.055	6.699147381	Negative	adults
605	sheep	female	Garbatulla	Isiolo	0.047	0.052	0.0495	6.029232643	Negative	adults
606	sheep	male	Garbatulla	Isiolo	0.041	0.047	0.044	5.359317905	Negative	adults
607	goats	female	Garbatulla	Isiolo	0.045	0.057	0.051	5.752961083	Negative	adults
608	goats	female	Garbatulla	Isiolo	0.061	0.061	0.061	6.880992668	Negative	adults
609	goats	female	Garbatulla	Isiolo	0.061	0.061	0.061	6.880992668	Negative	adults
610	goats	male	Garbatulla	Isiolo	0.049	0.047	0.048	5.414551607	Negative	young_adults
611	goats	female	Garbatulla	Isiolo	0.045	0.045	0.045	5.076142132	Negative	young_adults
612	goats	female	Garbatulla	Isiolo	0.099	0.096	0.0975	10.99830795	Negative	adults
613	goats	female	Garbatulla	Isiolo	0.056	0.047	0.0515	5.809362662	Negative	young_adults
614	goats	male	Garbatulla	Isiolo	0.048	0.045	0.0465	5.24534687	Negative	young_adults
615	goats	male	Garbatulla	Isiolo	0.075	0.073	0.074	8.347433728	Negative	adults
616	goats	female	Garbatulla	Isiolo	0.047	0.047	0.047	5.301748449	Negative	young_adults
617	sheep	female	Garbatulla	Isiolo	0.048	0.05	0.049	5.968331303	Negative	adults
618	sheep	female	Garbatulla	Isiolo	0.045	0.043	0.044	5.359317905	Negative	adults
619	sheep	female	Garbatulla	Isiolo	0.063	0.063	0.063	7.673568819	Negative	adults
620	sheep	male	Garbatulla	Isiolo	0.042	0.045	0.0435	5.298416565	Negative	young_adults
621	sheep	female	Garbatulla	Isiolo	0.407	0.386	0.3965	48.29476248	Positive	adults
622	goats	female	Garbatulla	Isiolo	0.047	0.045	0.046	5.18894529	Negative	young_adults
623	goats	female	Garbatulla	Isiolo	0.05	0.05	0.05	5.640157924	Negative	adults
624	goats	female	Garbatulla	Isiolo	0.176	0.166	0.171	19.2893401	Negative	adults
625	goats	female	Garbatulla	Isiolo	0.049	0.049	0.049	5.527354766	Negative	adults
626	goats	female	Garbatulla	Isiolo	0.059	0.06	0.0595	6.71178793	Negative	adults
627	goats	female	Garbatulla	Isiolo	0.058	0.062	0.06	5.607476636	Negative	adults
628	goats	male	Garbatulla	Isiolo	0.046	0.055	0.0505	4.719626168	Negative	young_adults
629	goats	female	Garbatulla	Isiolo	0.078	0.077	0.0775	7.242990654	Negative	adults
630	goats	female	Garbatulla	Isiolo	0.052	0.06	0.056	5.23364486	Negative	adults
631	goats	female	Garbatulla	Isiolo	0.067	0.07	0.0685	6.401869159	Negative	adults
632	goats	female	Garbatulla	Isiolo	0.068	0.059	0.0635	5.934579439	Negative	adults
633	goats	female	Garbatulla	Isiolo	0.057	0.065	0.061	5.700934579	Negative	adults
634	goats	female	Garbatulla	Isiolo	0.078	0.076	0.077	7.196261682	Negative	adults
635	goats	male	Garbatulla	Isiolo	0.057	0.055	0.056	5.23364486	Negative	young_adults
636	goats	male	Garbatulla	Isiolo	0.09	0.08	0.085	7.943925234	Negative	adults
637	sheep	female	Garbatulla	Isiolo	0.073	0.072	0.0725	10.63829787	Negative	adults
638	sheep	male	Garbatulla	Isiolo	0.056	0.049	0.0525	7.703595011	Negative	adults
639	sheep	female	Garbatulla	Isiolo	0.191	0.198	0.1945	28.53998533	Negative	adults
640	sheep	female	Garbatulla	Isiolo	0.052	0.053	0.0525	7.703595011	Negative	adults
641	sheep	male	Garbatulla	Isiolo	0.058	0.065	0.0615	9.024211299	Negative	adults
642	cattle	female	Garbatulla	Isiolo	1.399	1.446	1.4225	172.3198062	Positive	young_adults
643	cattle	female	Garbatulla	Isiolo	1.851	1.838	1.8445	223.4403392	Positive	adults
644	cattle	female	Garbatulla	Isiolo	0.515	0.506	0.5105	61.8413083	Positive	young_adults
645	cattle	female	Garbatulla	Isiolo	0.045	0.047	0.046	5.572380376	Negative	young_adults
646	goats	female	Garbatulla	Isiolo	0.047	0.062	0.0545	7.045895281	Negative	adults
647	goats	male	Garbatulla	Isiolo	0.056	0.061	0.0585	7.56302521	Negative	young_adults
648	goats	male	Garbatulla	Isiolo	0.049	0.049	0.049	4.682274247	Negative	adults
649	goats	female	Garbatulla	Isiolo	0.124	0.115	0.1195	11.41901577	Negative	adults
650	goats	female	Garbatulla	Isiolo	0.243	0.242	0.2425	29.37613568	Negative	adults
651	goats	female	Garbatulla	Isiolo	0.052	0.054	0.053	6.851971558	Negative	adults
652	goats	female	Garbatulla	Isiolo	0.139	0.128	0.1335	12.75680841	Negative	adults
653	goats	male	Garbatulla	Isiolo	0.056	0.056	0.056	7.239819005	Negative	adults
654	sheep	female	Garbatulla	Isiolo	0.049	0.048	0.0485	5.875227135	Negative	adults
655	sheep	female	Garbatulla	Isiolo	0.052	0.054	0.053	6.420351302	Negative	adults
656	sheep	female	Garbatulla	Isiolo	0.069	0.079	0.074	8.964264082	Negative	adults
657	sheep	female	Garbatulla	Isiolo	0.114	0.106	0.11	13.32525742	Negative	adults
658	sheep	male	Garbatulla	Isiolo	0.092	0.102	0.097	11.75045427	Negative	adults
659	sheep	female	Garbatulla	Isiolo	0.058	0.054	0.056	6.783767414	Negative	adults
660	sheep	female	Garbatulla	Isiolo	0.085	0.057	0.071	8.600847971	Negative	adults
661	sheep	female	Garbatulla	Isiolo	0.055	0.057	0.056	6.783767414	Negative	adults
662	sheep	female	Garbatulla	Isiolo	1.24	1.233	1.2365	149.7880073	Positive	adults
663	sheep	male	Garbatulla	Isiolo	0.064	0.068	0.066	6.306736742	Negative	adults
664	goats	female	Garbatulla	Isiolo	0.043	0.048	0.0455	5.390995261	Negative	adults
665	goats	female	Garbatulla	Isiolo	2.016	1.984	2	236.9668246	Positive	adults
666	goats	male	Garbatulla	Isiolo	0.225	0.231	0.228	24.08874802	Negative	adults
667	goats	female	Garbatulla	Isiolo	2.214	2.2	2.207	261.492891	Positive	adults
668	goats	female	Garbatulla	Isiolo	0.083	0.085	0.084	9.952606635	Negative	young_adults
669	sheep	female	Garbatulla	Isiolo	1.653	1.749	1.701	219.9095023	Positive	adults
670	sheep	male	Garbatulla	Isiolo	0.047	0.052	0.0495	6.39948287	Negative	young_adults
671	sheep	female	Garbatulla	Isiolo	0.043	0.072	0.0575	7.433742728	Negative	adults
672	sheep	male	Garbatulla	Isiolo	0.042	0.053	0.0475	6.140917906	Negative	young_adults
673	goats	female	Garbatulla	Isiolo	0.048	0.049	0.0485	6.13147914	Negative	adults
674	goats	female	Garbatulla	Isiolo	0.59	0.577	0.5835	73.76738306	Positive	young_adults
675	goats	female	Garbatulla	Isiolo	0.518	0.486	0.502	63.46396966	Positive	adults
676	goats	female	Garbatulla	Isiolo	0.068	0.078	0.073	9.228824273	Negative	adults
677	goats	female	Garbatulla	Isiolo	0.059	0.06	0.0595	7.522123894	Negative	adults
678	sheep	female	Garbatulla	Isiolo	0.073	0.065	0.069	11.13801453	Negative	adults
679	sheep	female	Garbatulla	Isiolo	0.055	0.054	0.0545	8.797417272	Negative	adults
680	sheep	female	Garbatulla	Isiolo	0.426	0.456	0.441	71.18644068	Positive	adults
681	sheep	male	Garbatulla	Isiolo	1.525	1.473	1.499	241.9693301	Positive	adults
682	sheep	female	Garbatulla	Isiolo	0.069	0.051	0.06	9.685230024	Negative	adults
683	goats	female	Garbatulla	Isiolo	0.048	0.048	0.048	6.068268015	Negative	adults
684	goats	female	Garbatulla	Isiolo	0.051	0.057	0.054	6.826801517	Negative	adults
685	goats	female	Garbatulla	Isiolo	0.453	0.457	0.455	57.52212389	Positive	adults
686	goats	female	Garbatulla	Isiolo	0.056	0.059	0.0575	7.269279393	Negative	adults
687	goats	female	Garbatulla	Isiolo	0.046	0.046	0.046	5.815423515	Negative	adults
688	sheep	female	Garbatulla	Isiolo	0.056	0.044	0.05	7.961783439	Negative	adults
689	sheep	female	Garbatulla	Isiolo	0.053	0.053	0.053	8.439490446	Negative	adults
690	sheep	male	Garbatulla	Isiolo	0.05	0.047	0.0485	7.722929936	Negative	young_adults
691	sheep	female	Garbatulla	Isiolo	0.054	0.044	0.049	7.802547771	Negative	adults
692	sheep	female	Garbatulla	Isiolo	0.048	0.049	0.0485	7.722929936	Negative	adults
693	goats	female	Garbatulla	Isiolo	0.068	0.119	0.0935	11.8204804	Negative	adults
694	goats	female	Garbatulla	Isiolo	0.044	0.048	0.046	5.815423515	Negative	adults
695	goats	female	Garbatulla	Isiolo	0.045	0.062	0.0535	6.763590392	Negative	adults
696	goats	female	Garbatulla	Isiolo	0.045	0.047	0.046	5.815423515	Negative	adults
697	goats	female	Garbatulla	Isiolo	0.044	0.05	0.047	5.941845765	Negative	adults
698	sheep	female	Garbatulla	Isiolo	0.047	0.045	0.046	7.324840764	Negative	adults
699	sheep	female	Garbatulla	Isiolo	0.063	0.06	0.0615	9.792993631	Negative	adults
700	sheep	male	Garbatulla	Isiolo	0.083	0.084	0.0835	13.29617834	Negative	young_adults
701	sheep	female	Garbatulla	Isiolo	0.057	0.059	0.058	9.23566879	Negative	adults
702	sheep	female	Garbatulla	Isiolo	0.054	0.051	0.0525	8.359872611	Negative	adults
703	goats	female	Sericho	Isiolo	0.057	0.096	0.0765	9.538653367	Negative	adults
704	goats	female	Sericho	Isiolo	0.062	0.06	0.061	7.605985037	Negative	adults
705	goats	female	Sericho	Isiolo	0.083	0.079	0.081	10.09975062	Negative	adults
706	goats	male	Sericho	Isiolo	1.825	1.81	1.8175	226.6209476	Positive	adults
707	goats	female	Sericho	Isiolo	0.048	0.059	0.0535	6.670822943	Negative	adults
708	sheep	female	Sericho	Isiolo	0.085	0.087	0.086	10.12956419	Negative	adults
709	sheep	female	Sericho	Isiolo	0.147	0.154	0.1505	17.72673734	Negative	adults
710	sheep	female	Sericho	Isiolo	0.083	0.084	0.0835	9.835100118	Negative	adults
711	sheep	female	Sericho	Isiolo	0.07	0.083	0.0765	9.010600707	Negative	adults
712	sheep	male	Sericho	Isiolo	0.082	0.162	0.122	14.36984688	Negative	young_adults
713	goats	female	Sericho	Isiolo	0.067	0.052	0.0595	7.418952618	Negative	adults
714	goats	female	Sericho	Isiolo	0.124	0.118	0.121	15.0872818	Negative	adults
715	goats	female	Sericho	Isiolo	0.061	0.062	0.0615	7.668329177	Negative	adults
716	goats	female	Sericho	Isiolo	1.901	1.895	1.898	236.6583541	Positive	adults
717	goats	male	Sericho	Isiolo	1.854	1.824	1.839	229.3017456	Positive	adults
718	sheep	female	Sericho	Isiolo	0.106	0.076	0.091	10.71849234	Negative	adults
719	sheep	female	Sericho	Isiolo	0.076	0.073	0.0745	8.775029446	Negative	adults
720	sheep	female	Sericho	Isiolo	0.08	0.067	0.0735	8.657243816	Negative	adults
721	sheep	male	Sericho	Isiolo	0.062	0.061	0.0615	7.243816254	Negative	adults
722	sheep	female	Sericho	Isiolo	0.062	0.061	0.0615	7.243816254	Negative	adults
723	goats	male	Garbatulla	Isiolo	0.708	0.677	0.6925	87.54740834	Positive	adults
724	goats	female	Garbatulla	Isiolo	0.056	0.05	0.053	6.700379267	Negative	adults
725	goats	female	Garbatulla	Isiolo	0.05	0.044	0.047	5.941845765	Negative	adults
726	goats	female	Garbatulla	Isiolo	0.068	0.069	0.0685	8.659924147	Negative	adults
727	goats	male	Garbatulla	Isiolo	0.043	0.044	0.0435	5.499367889	Negative	calves
728	sheep	female	Garbatulla	Isiolo	0.063	0.068	0.0655	10.57304278	Negative	adults
729	sheep	female	Garbatulla	Isiolo	0.062	0.063	0.0625	10.08878128	Negative	adults
730	sheep	male	Garbatulla	Isiolo	0.056	0.055	0.0555	8.958837772	Negative	adults
731	sheep	male	Garbatulla	Isiolo	0.059	0.061	0.06	9.685230024	Negative	adults
732	sheep	female	Garbatulla	Isiolo	0.059	0.061	0.06	9.685230024	Negative	adults
733	cattle	female	Garbatulla	Isiolo	0.072	0.061	0.0665	8.055723804	Negative	calves
734	cattle	female	Garbatulla	Isiolo	0.819	0.771	0.795	96.30526953	Positive	adults
735	cattle	female	Garbatulla	Isiolo	1.762	2.053	1.9075	231.0720775	Positive	adults
736	goats	male	Garbatulla	Isiolo	0.082	0.082	0.082	10.36662453	Negative	adults
737	goats	female	Garbatulla	Isiolo	0.053	0.054	0.0535	6.763590392	Negative	adults
738	goats	male	Garbatulla	Isiolo	1.432	1.388	1.41	178.2553729	Positive	adults
739	goats	female	Garbatulla	Isiolo	0.046	0.052	0.049	6.194690265	Negative	adults
740	goats	male	Garbatulla	Isiolo	0.046	0.046	0.046	5.815423515	Negative	calves
741	sheep	male	Garbatulla	Isiolo	0.078	0.072	0.075	12.10653753	Negative	adults
742	sheep	female	Garbatulla	Isiolo	0.067	0.064	0.0655	10.57304278	Negative	adults
743	sheep	female	Garbatulla	Isiolo	0.056	0.085	0.0705	11.38014528	Negative	adults
744	sheep	male	Garbatulla	Isiolo	0.065	0.053	0.059	9.523809524	Negative	adults
745	sheep	female	Garbatulla	Isiolo	0.061	0.055	0.058	9.362389023	Negative	adults
746	goats	female	Garbatulla	Isiolo	0.088	0.078	0.083	11.5038115	Negative	adults
747	goats	female	Garbatulla	Isiolo	0.053	0.052	0.0525	7.276507277	Negative	adults
748	goats	female	Garbatulla	Isiolo	0.166	0.175	0.1705	23.63132363	Negative	adults
749	goats	female	Garbatulla	Isiolo	0.095	0.093	0.094	13.02841303	Negative	adults
750	goats	male	Garbatulla	Isiolo	0.092	0.081	0.0865	11.98891199	Negative	adults
751	sheep	female	Garbatulla	Isiolo	0.06	0.055	0.0575	9.156050955	Negative	adults
752	sheep	female	Garbatulla	Isiolo	0.045	0.047	0.046	7.324840764	Negative	adults
753	sheep	female	Garbatulla	Isiolo	0.045	0.047	0.046	7.324840764	Negative	adults
754	sheep	male	Garbatulla	Isiolo	0.047	0.056	0.0515	8.200636943	Negative	young_adults
755	sheep	male	Garbatulla	Isiolo	0.051	0.05	0.0505	8.041401274	Negative	adults
756	goats	female	Garbatulla	Isiolo	0.059	0.055	0.057	7.9002079	Negative	adults
757	goats	female	Garbatulla	Isiolo	0.051	0.053	0.052	7.207207207	Negative	adults
758	goats	male	Garbatulla	Isiolo	0.051	0.053	0.052	7.207207207	Negative	adults
759	goats	male	Garbatulla	Isiolo	0.051	0.048	0.0495	6.860706861	Negative	adults
760	goats	female	Garbatulla	Isiolo	0.053	0.046	0.0495	6.860706861	Negative	adults
761	sheep	male	Garbatulla	Isiolo	0.052	0.056	0.054	8.598726115	Negative	young_adults
762	sheep	male	Garbatulla	Isiolo	1.552	1.603	1.5775	251.1942675	Positive	adults
763	sheep	female	Garbatulla	Isiolo	0.043	0.047	0.045	7.165605096	Negative	adults
764	sheep	female	Garbatulla	Isiolo	0.046	0.045	0.0455	7.24522293	Negative	adults
765	goats	female	Garbatulla	Isiolo	0.07	0.067	0.0685	7.683679192	Negative	adults
766	goats	male	Garbatulla	Isiolo	0.043	0.048	0.0455	5.103757712	Negative	adults
767	sheep	female	Garbatulla	Isiolo	0.082	0.07	0.076	10.8339273	Negative	adults
768	sheep	female	Garbatulla	Isiolo	0.069	0.047	0.058	8.267997149	Negative	adults
769	sheep	female	Garbatulla	Isiolo	0.075	0.084	0.0795	11.33285816	Negative	adults
770	sheep	female	Garbatulla	Isiolo	0.055	0.056	0.0555	7.911617962	Negative	young_adults
771	sheep	male	Garbatulla	Isiolo	1.534	1.52	1.527	217.6764077	Positive	adults
772	goats	male	Garbatulla	Isiolo	0.052	0.051	0.0515	7.137907138	Negative	adults
773	goats	female	Garbatulla	Isiolo	0.047	0.045	0.046	6.375606376	Negative	adults
774	goats	male	Garbatulla	Isiolo	0.061	0.06	0.0605	6.786315199	Negative	young_adults
775	goats	female	Garbatulla	Isiolo	0.092	0.097	0.0945	10.60011217	Negative	adults
776	goats	female	Garbatulla	Isiolo	0.069	0.061	0.065	9.009009009	Negative	adults
777	sheep	female	Garbatulla	Isiolo	0.047	0.047	0.047	6.699928724	Negative	adults
778	sheep	female	Garbatulla	Isiolo	0.052	0.052	0.052	7.412687099	Negative	adults
779	sheep	male	Garbatulla	Isiolo	1.513	1.474	1.4935	212.9009266	Positive	adults
780	sheep	male	Garbatulla	Isiolo	1.62	1.574	1.597	227.6550249	Positive	adults
781	sheep	female	Garbatulla	Isiolo	0.087	0.087	0.087	12.40199572	Negative	adults
782	cattle	female	Garbatulla	Isiolo	0.18	0.173	0.1765	22.22921914	Negative	calves
783	cattle	female	Garbatulla	Isiolo	0.26	0.286	0.273	33.07086614	Positive	calves
784	cattle	female	Garbatulla	Isiolo	0.082	0.09	0.086	10.41792853	Negative	young_adults
785	goats	female	Garbatulla	Isiolo	0.06	0.051	0.0555	6.225462703	Negative	adults
786	goats	female	Garbatulla	Isiolo	0.051	0.054	0.0525	7.276507277	Negative	adults
787	goats	female	Garbatulla	Isiolo	0.051	0.043	0.047	6.514206514	Negative	adults
788	goats	male	Garbatulla	Isiolo	0.053	0.055	0.054	7.484407484	Negative	adults
789	goats	female	Garbatulla	Isiolo	0.043	0.045	0.044	4.935501963	Negative	young_adults
790	sheep	male	Garbatulla	Isiolo	2.011	1.909	1.96	279.401283	Positive	adults
791	sheep	female	Garbatulla	Isiolo	0.068	0.052	0.06	8.553100499	Negative	adults
792	sheep	female	Garbatulla	Isiolo	0.064	0.054	0.059	9.394904459	Negative	adults
793	sheep	female	Garbatulla	Isiolo	0.067	0.067	0.067	10.66878981	Negative	young_adults
794	sheep	female	Garbatulla	Isiolo	0.052	0.048	0.05	7.961783439	Negative	adults
795	sheep	female	Garbatulla	Isiolo	0.054	0.048	0.051	8.121019108	Negative	adults
796	sheep	female	Garbatulla	Isiolo	0.044	0.04	0.042	6.687898089	Negative	adults
797	sheep	male	Garbatulla	Isiolo	0.047	0.063	0.055	8.757961783	Negative	young_adults
798	sheep	male	Garbatulla	Isiolo	0.045	0.045	0.045	7.165605096	Negative	adults
799	sheep	female	Garbatulla	Isiolo	0.053	0.052	0.0525	8.359872611	Negative	adults
800	goats	female	Garbatulla	Isiolo	1.369	1.447	1.408	195.1489951	Positive	adults
801	goats	female	Sericho	Isiolo	0.065	0.054	0.0595	6.971294669	Negative	adults
802	sheep	female	Sericho	Isiolo	0.07	0.067	0.0685	7.397408207	Negative	adults
803	goats	female	Sericho	Isiolo	0.046	0.045	0.0455	5.330990041	Negative	adults
804	goats	male	Sericho	Isiolo	0.053	0.057	0.055	5.413385827	Negative	adults
805	goats	male	Sericho	Isiolo	0.053	0.058	0.0555	5.462598425	Negative	adults
806	goats	female	Sericho	Isiolo	0.061	0.064	0.0625	6.151574803	Negative	adults
807	goats	male	Sericho	Isiolo	0.059	0.076	0.0675	6.643700787	Negative	adults
808	goats	female	Sericho	Isiolo	0.072	0.075	0.0735	8.611599297	Negative	adults
809	goats	female	Sericho	Isiolo	0.265	0.28	0.2725	31.92735794	Positive	adults
810	sheep	female	Sericho	Isiolo	1.694	1.746	1.72	185.7451404	Positive	adults
811	sheep	female	Sericho	Isiolo	0.067	0.057	0.062	6.695464363	Negative	adults
812	sheep	male	Sericho	Isiolo	0.077	0.081	0.079	8.531317495	Negative	adults
813	goats	male	Sericho	Isiolo	0.051	0.054	0.0525	6.151142355	Negative	adults
814	goats	female	Sericho	Isiolo	0.06	0.068	0.064	7.498535442	Negative	adults
815	goats	female	Sericho	Isiolo	1.117	1.116	1.1165	130.8142941	Positive	adults
816	goats	female	Sericho	Isiolo	0.047	0.064	0.0555	6.502636204	Negative	adults
817	goats	female	Sericho	Isiolo	0.927	0.938	0.9325	100.7019438	Positive	adults
818	sheep	female	Sericho	Isiolo	0.367	0.38	0.3735	40.33477322	Positive	adults
819	sheep	female	Sericho	Isiolo	0.067	0.07	0.0685	7.397408207	Negative	adults
820	sheep	female	Sericho	Isiolo	0.375	0.359	0.367	39.63282937	Positive	adults
821	sheep	female	Sericho	Isiolo	0.063	0.061	0.062	6.695464363	Negative	adults
822	sheep	male	Sericho	Isiolo	1.605	1.55	1.5775	170.3563715	Positive	adults
823	goats	female	Sericho	Isiolo	0.043	0.043	0.043	5.0380785	Negative	adults
824	goats	female	Sericho	Isiolo	0.408	0.405	0.4065	47.62741652	Positive	adults
825	goats	female	Sericho	Isiolo	0.181	0.178	0.1795	21.03104862	Negative	adults
826	goats	male	Sericho	Isiolo	0.048	0.052	0.05	5.858230814	Negative	adults
827	goats	female	Sericho	Isiolo	0.043	0.044	0.0435	5.096660808	Negative	adults
828	sheep	female	Sericho	Isiolo	0.073	0.075	0.074	7.991360691	Negative	adults
829	sheep	female	Sericho	Isiolo	0.056	0.054	0.055	5.939524838	Negative	adults
830	sheep	female	Sericho	Isiolo	0.064	0.056	0.06	6.479481641	Negative	adults
831	sheep	female	Sericho	Isiolo	0.049	0.053	0.051	5.507559395	Negative	adults
832	sheep	male	Sericho	Isiolo	1.737	1.655	1.696	183.1533477	Positive	adults
833	goats	female	Sericho	Isiolo	0.219	0.226	0.2225	26.06912712	Negative	adults
834	goats	male	Sericho	Isiolo	0.112	0.105	0.1085	12.71236087	Negative	adults
835	sheep	female	Sericho	Isiolo	0.063	0.06	0.0615	6.641468683	Negative	adults
836	sheep	male	Sericho	Isiolo	0.061	0.073	0.067	7.235421166	Negative	adults
837	cattle	female	Sericho	Isiolo	1.02	1.061	1.0405	115.3547672	Positive	adults
838	cattle	female	Sericho	Isiolo	0.057	0.063	0.06	6.651884701	Negative	adults
839	cattle	female	Sericho	Isiolo	1.955	1.903	1.929	213.8580931	Positive	adults
840	cattle	female	Sericho	Isiolo	1.517	1.588	1.5525	172.1175166	Positive	adults
841	cattle	female	Sericho	Isiolo	2.137	2.311	2.224	246.5631929	Positive	adults
842	cattle	female	Sericho	Isiolo	2.083	2.073	2.078	230.3769401	Positive	adults
843	cattle	female	Sericho	Isiolo	1.846	1.792	1.819	201.6629712	Positive	adults
844	cattle	female	Sericho	Isiolo	2.418	2.363	2.3905	265.0221729	Positive	adults
845	cattle	female	Sericho	Isiolo	2.257	2.21	2.2335	247.616408	Positive	adults
846	cattle	female	Sericho	Isiolo	2.402	2.457	2.4295	269.345898	Positive	adults
847	cattle	male	Sericho	Isiolo	0.049	0.056	0.0525	5.820399113	Negative	adults
848	sheep	female	Sericho	Isiolo	1.751	1.758	1.7545	206.8985849	Positive	adults
849	cattle	female	Sericho	Isiolo	1.787	1.758	1.7725	196.5077605	Positive	adults
850	goats	female	Sericho	Isiolo	0.043	0.043	0.043	4.942528736	Negative	adults
851	cattle	female	Sericho	Isiolo	2.174	2.065	2.1195	234.9778271	Positive	adults
852	cattle	male	Sericho	Isiolo	1.758	1.696	1.727	191.4634146	Positive	adults
853	cattle	female	Sericho	Isiolo	0.678	0.647	0.6625	73.44789357	Positive	adults
854	cattle	male	Sericho	Isiolo	0.058	0.047	0.0525	5.820399113	Negative	adults
855	sheep	female	Sericho	Isiolo	0.061	0.056	0.0585	6.898584906	Negative	adults
856	cattle	female	Sericho	Isiolo	0.467	0.477	0.472	52.32815965	Positive	adults
857	cattle	female	Sericho	Isiolo	1.2	1.271	1.2355	136.9733925	Positive	adults
858	sheep	female	Sericho	Isiolo	0.073	0.059	0.066	7.127429806	Negative	adults
859	sheep	female	Sericho	Isiolo	0.1	0.103	0.1015	10.96112311	Negative	adults
860	sheep	male	Sericho	Isiolo	0.059	0.053	0.056	6.047516199	Negative	adults
861	sheep	female	Sericho	Isiolo	0.054	0.053	0.0535	5.777537797	Negative	adults
862	sheep	female	Sericho	Isiolo	0.068	0.068	0.068	7.343412527	Negative	adults
863	sheep	female	Sericho	Isiolo	0.064	0.071	0.0675	7.289416847	Negative	adults
864	goats	female	Sericho	Isiolo	0.054	0.051	0.0525	6.151142355	Negative	adults
865	goats	female	Sericho	Isiolo	0.057	0.05	0.0535	6.268306971	Negative	adults
866	goats	female	Sericho	Isiolo	0.074	0.07	0.072	8.435852373	Negative	adults
867	goats	female	Sericho	Isiolo	0.071	0.06	0.0655	7.674282367	Negative	adults
868	goats	female	Sericho	Isiolo	0.063	0.104	0.0835	9.78324546	Negative	adults
869	goats	female	Sericho	Isiolo	0.058	0.055	0.0565	6.61980082	Negative	adults
870	goats	female	Sericho	Isiolo	0.043	0.043	0.043	5.0380785	Negative	adults
871	goats	male	Sericho	Isiolo	0.174	0.157	0.1655	19.390744	Negative	adults
872	goats	female	Sericho	Isiolo	0.054	0.05	0.052	6.092560047	Negative	adults
873	cattle	female	Sericho	Isiolo	0.054	0.048	0.051	5.862068966	Negative	adults
874	goats	male	Sericho	Isiolo	0.061	0.052	0.0565	6.61980082	Negative	adults
875	cattle	male	Sericho	Isiolo	0.134	0.134	0.134	15.40229885	Negative	calves
876	cattle	female	Sericho	Isiolo	1.126	1.131	1.1285	129.7126437	Positive	adults
877	cattle	male	Sericho	Isiolo	0.061	0.076	0.0685	8.573216521	Negative	adults
878	cattle	female	Sericho	Isiolo	0.076	0.074	0.075	9.386733417	Negative	adults
879	cattle	female	Sericho	Isiolo	1.042	1.064	1.053	131.7897372	Positive	adults
880	sheep	male	Sericho	Isiolo	0.066	0.059	0.0625	7.735148515	Negative	adults
881	sheep	male	Sericho	Isiolo	0.053	0.052	0.0525	6.497524752	Negative	adults
882	sheep	female	Sericho	Isiolo	0.056	0.061	0.0585	7.24009901	Negative	adults
883	sheep	female	Sericho	Isiolo	0.691	0.635	0.663	82.05445545	Positive	adults
884	cattle	male	Sericho	Isiolo	0.053	0.053	0.053	6.091954023	Negative	young_adults
885	cattle	female	Sericho	Isiolo	1.389	1.43	1.4095	176.40801	Positive	adults
886	cattle	female	Sericho	Isiolo	1.366	1.41	1.388	173.7171464	Positive	adults
887	cattle	male	Sericho	Isiolo	0.077	0.072	0.0745	9.324155194	Negative	adults
888	cattle	female	Sericho	Isiolo	0.186	0.174	0.18	22.5281602	Negative	adults
889	goats	female	Sericho	Isiolo	0.055	0.054	0.0545	5.364173228	Negative	adults
890	cattle	female	Sericho	Isiolo	0.508	0.531	0.5195	65.01877347	Positive	adults
891	cattle	female	Sericho	Isiolo	1.822	1.734	1.778	222.5281602	Positive	adults
892	goats	male	Sericho	Isiolo	0.047	0.046	0.0465	4.576771654	Negative	adults
893	cattle	male	Sericho	Isiolo	0.057	0.074	0.0655	8.197747184	Negative	adults
894	cattle	male	Sericho	Isiolo	0.065	0.062	0.0635	7.947434293	Negative	adults
895	sheep	female	Sericho	Isiolo	0.069	0.071	0.07	8.663366337	Negative	adults
896	goats	female	Sericho	Isiolo	0.117	0.106	0.1115	10.97440945	Negative	adults
897	goats	female	Sericho	Isiolo	0.145	0.136	0.1405	13.82874016	Negative	adults
898	cattle	female	Sericho	Isiolo	1.593	1.633	1.613	201.8773467	Positive	adults
899	goats	female	Sericho	Isiolo	0.065	0.063	0.064	6.299212598	Negative	adults
900	goats	female	Sericho	Isiolo	1.492	1.455	1.4735	169.3678161	Positive	adults
901	goats	female	Sericho	Isiolo	0.236	0.224	0.23	26.43678161	Negative	adults
902	sheep	female	Sericho	Isiolo	0.06	0.061	0.0605	6.533477322	Negative	adults
903	sheep	female	Sericho	Isiolo	0.061	0.057	0.059	6.371490281	Negative	adults
904	sheep	female	Sericho	Isiolo	0.699	0.731	0.715	77.21382289	Positive	adults
905	sheep	female	Sericho	Isiolo	1.216	1.354	1.285	138.7688985	Positive	adults
906	sheep	female	Sericho	Isiolo	0.053	0.044	0.0485	5.237580994	Negative	adults
907	goats	male	Sericho	Isiolo	0.039	0.049	0.044	5.155243117	Negative	adults
908	cattle	female	Sericho	Isiolo	0.045	0.046	0.0455	5.044345898	Negative	young_adults
909	goats	female	Sericho	Isiolo	0.267	0.237	0.252	28.96551724	Negative	adults
910	cattle	male	Sericho	Isiolo	0.614	0.621	0.6175	68.45898004	Positive	young_adults
911	cattle	female	Sericho	Isiolo	0.052	0.055	0.0535	5.931263858	Negative	young_adults
912	cattle	male	Sericho	Isiolo	0.045	0.045	0.045	4.988913525	Negative	young_adults
913	cattle	female	Sericho	Isiolo	0.295	0.306	0.3005	33.31485588	Positive	calves
914	goats	female	Sericho	Isiolo	0.061	0.069	0.065	7.615700059	Negative	adults
915	sheep	female	Sericho	Isiolo	0.054	0.055	0.0545	5.885529158	Negative	adults
916	goats	female	Sericho	Isiolo	0.045	0.049	0.047	5.506736965	Negative	adults
917	sheep	female	Sericho	Isiolo	0.336	0.368	0.352	38.01295896	Positive	adults
918	goats	female	Sericho	Isiolo	0.1	0.105	0.1025	12.00937317	Negative	adults
919	sheep	female	Sericho	Isiolo	0.069	0.067	0.068	7.343412527	Negative	adults
920	goats	female	Sericho	Isiolo	0.043	0.045	0.044	5.155243117	Negative	adults
921	sheep	male	Sericho	Isiolo	0.057	0.056	0.0565	6.101511879	Negative	adults
922	goats	female	Sericho	Isiolo	0.048	0.058	0.053	6.209724663	Negative	adults
923	goats	female	Sericho	Isiolo	1.595	1.548	1.5715	184.1241945	Positive	adults
924	goats	female	Sericho	Isiolo	0.103	0.106	0.1045	12.2437024	Negative	adults
925	goats	female	Sericho	Isiolo	0.05	0.052	0.051	5.975395431	Negative	adults
926	goats	female	Sericho	Isiolo	0.992	0.991	0.9915	116.168717	Positive	adults
927	sheep	male	Sericho	Isiolo	0.047	0.057	0.052	6.132075472	Negative	adults
928	sheep	female	Sericho	Isiolo	0.045	0.043	0.044	5.188679245	Negative	adults
929	goats	female	Sericho	Isiolo	0.1	0.102	0.101	11.6091954	Negative	adults
930	goats	female	Sericho	Isiolo	0.05	0.039	0.0445	5.114942529	Negative	adults
931	goats	male	Sericho	Isiolo	0.09	0.084	0.087	10	Negative	adults
932	goats	male	Sericho	Isiolo	0.056	0.052	0.054	6.206896552	Negative	adults
933	goats	female	Sericho	Isiolo	0.056	0.046	0.051	5.862068966	Negative	adults
934	goats	female	Sericho	Isiolo	0.291	0.282	0.2865	32.93103448	Positive	adults
935	goats	female	Sericho	Isiolo	0.059	0.061	0.06	6.896551724	Negative	adults
936	goats	female	Sericho	Isiolo	0.05	0.047	0.0485	5.574712644	Negative	adults
937	sheep	female	Sericho	Isiolo	0.053	0.053	0.053	6.25	Negative	adults
938	goats	female	Sericho	Isiolo	0.049	0.051	0.05	5.747126437	Negative	adults
939	goats	male	Sericho	Isiolo	1.895	1.893	1.894	217.7011494	Positive	adults
940	goats	female	Sericho	Isiolo	0.927	0.935	0.931	107.0114943	Positive	adults
941	goats	female	Sericho	Isiolo	0.058	0.057	0.0575	6.609195402	Negative	adults
942	sheep	male	Sericho	Isiolo	0.053	0.053	0.053	5.723542117	Negative	adults
943	goats	female	Sericho	Isiolo	0.086	0.081	0.0835	9.597701149	Negative	adults
944	sheep	female	Sericho	Isiolo	1.536	1.387	1.4615	172.3466981	Positive	adults
945	sheep	female	Sericho	Isiolo	0.06	0.055	0.0575	6.609195402	Negative	adults
946	sheep	female	Sericho	Isiolo	0.15	0.147	0.1485	17.06896552	Negative	adults
947	sheep	female	Sericho	Isiolo	0.05	0.045	0.0475	5.601415094	Negative	adults
948	goats	female	Sericho	Isiolo	0.047	0.041	0.044	5.057471264	Negative	adults
949	goats	female	Sericho	Isiolo	0.09	0.1	0.095	10.91954023	Negative	adults
950	goats	male	Sericho	Isiolo	0.049	0.046	0.0475	5.459770115	Negative	adults
951	goats	female	Sericho	Isiolo	0.057	0.052	0.0545	6.264367816	Negative	adults
952	goats	female	Sericho	Isiolo	0.062	0.052	0.057	6.551724138	Negative	adults
953	goats	female	Sericho	Isiolo	1.686	1.668	1.677	192.7586207	Positive	adults
954	goats	female	Sericho	Isiolo	1.934	1.902	1.918	220.4597701	Positive	adults
955	goats	female	Sericho	Isiolo	0.053	0.045	0.049	5.632183908	Negative	adults
956	goats	female	Sericho	Isiolo	0.93	0.898	0.914	105.0574713	Positive	adults
957	goats	female	Sericho	Isiolo	0.049	0.055	0.052	5.977011494	Negative	adults
958	goats	female	Sericho	Isiolo	0.068	0.065	0.0665	7.643678161	Negative	adults
959	sheep	female	Sericho	Isiolo	0.052	0.051	0.0515	6.149253731	Negative	adults
960	cattle	female	Sericho	Isiolo	1.126	1.032	1.079	167.9377432	Positive	adults
961	sheep	female	Sericho	Isiolo	0.068	0.073	0.0705	8.417910448	Negative	adults
962	goats	male	Sericho	Isiolo	0.069	0.082	0.0755	9.467084639	Negative	adults
963	cattle	female	Sericho	Isiolo	1.342	1.43	1.386	215.7198444	Positive	adults
964	goats	male	Sericho	Isiolo	1.065	1.244	1.1545	144.3125	Positive	calves
965	sheep	male	Sericho	Isiolo	0.068	0.064	0.066	7.880597015	Negative	adults
966	sheep	female	Sericho	Isiolo	0.061	0.053	0.057	6.713780919	Negative	adults
967	sheep	female	Sericho	Isiolo	0.062	0.051	0.0565	6.654888104	Negative	adults
968	goats	female	Sericho	Isiolo	0.316	0.276	0.296	37.11598746	Positive	adults
969	goats	female	Sericho	Isiolo	0.057	0.064	0.0605	7.586206897	Negative	adults
970	sheep	female	Sericho	Isiolo	0.067	0.058	0.0625	7.361601885	Negative	adults
971	goats	female	Sericho	Isiolo	1.952	1.986	1.969	245.5112219	Positive	adults
972	sheep	female	Sericho	Isiolo	0.08	0.094	0.087	10.24734982	Negative	adults
973	goats	female	Sericho	Isiolo	0.072	0.061	0.0665	7.940298507	Negative	young_adults
974	goats	female	Sericho	Isiolo	0.056	0.049	0.0525	6.5830721	Negative	adults
975	cattle	female	Sericho	Isiolo	1.116	1.049	1.0825	168.4824903	Positive	calves
976	cattle	female	Sericho	Isiolo	0.063	0.06	0.0615	9.571984436	Negative	calves
977	goats	female	Sericho	Isiolo	0.097	0.099	0.098	11.70149254	Negative	adults
978	sheep	female	Sericho	Isiolo	0.053	0.063	0.058	6.925373134	Negative	adults
979	goats	female	Sericho	Isiolo	0.332	0.328	0.33	41.25	Positive	adults
980	goats	female	Sericho	Isiolo	0.118	0.115	0.1165	14.5625	Negative	adults
981	goats	male	Sericho	Isiolo	0.057	0.065	0.061	7.625	Negative	adults
982	cattle	female	Sericho	Isiolo	0.162	0.094	0.128	19.92217899	Negative	adults
983	sheep	female	Sericho	Isiolo	0.063	0.066	0.0645	7.597173145	Negative	adults
984	cattle	female	Sericho	Isiolo	0.658	0.611	0.6345	98.75486381	Positive	adults
985	cattle	female	Sericho	Isiolo	1.394	1.38	1.387	215.8754864	Positive	adults
986	goats	female	Sericho	Isiolo	0.318	0.31	0.314	37.49253731	Positive	adults
987	cattle	female	Sericho	Isiolo	0.229	0.198	0.2135	33.22957198	Positive	adults
988	cattle	female	Sericho	Isiolo	0.11	0.107	0.1085	16.88715953	Negative	adults
989	sheep	female	Sericho	Isiolo	0.059	0.063	0.061	7.184923439	Negative	adults
990	goats	male	Sericho	Isiolo	0.048	0.054	0.051	6.089552239	Negative	adults
991	sheep	female	Sericho	Isiolo	0.06	0.064	0.062	7.302709069	Negative	adults
992	goats	female	Sericho	Isiolo	0.083	0.083	0.083	9.910447761	Negative	adults
993	sheep	female	Sericho	Isiolo	0.082	0.082	0.082	9.658421673	Negative	adults
994	goats	female	Sericho	Isiolo	0.718	0.719	0.7185	89.58852868	Positive	adults
995	sheep	male	Sericho	Isiolo	0.063	0.068	0.0655	7.714958775	Negative	adults
996	goats	female	Sericho	Isiolo	0.061	0.078	0.0695	8.298507463	Negative	adults
997	cattle	female	Sericho	Isiolo	0.485	0.433	0.459	71.43968872	Positive	calves
998	cattle	female	Sericho	Isiolo	1.194	1.144	1.169	181.9455253	Positive	adults
999	cattle	female	Sericho	Isiolo	1.642	1.715	1.6785	261.2451362	Positive	adults
1000	cattle	female	Sericho	Isiolo	0.109	0.058	0.0835	12.99610895	Negative	calves
1001	goats	female	Sericho	Isiolo	0.076	0.066	0.071	8.902821317	Negative	adults
1002	sheep	female	Sericho	Isiolo	0.078	0.08	0.079	9.305064782	Negative	adults
1003	sheep	female	Sericho	Isiolo	0.068	0.067	0.0675	7.950530035	Negative	adults
1004	cattle	female	Sericho	Isiolo	0.066	0.06	0.063	9.805447471	Negative	adults
1005	cattle	male	Sericho	Isiolo	0.058	0.057	0.0575	8.949416342	Negative	young_adults
1006	sheep	female	Sericho	Isiolo	0.604	0.617	0.6105	72.89552239	Positive	adults
1007	goats	female	Sericho	Isiolo	0.059	0.064	0.0615	7.6875	Negative	adults
1008	goats	female	Sericho	Isiolo	0.158	0.161	0.1595	19.9375	Negative	adults
1009	sheep	male	Sericho	Isiolo	0.057	0.07	0.0635	7.582089552	Negative	calves
1010	goats	male	Sericho	Isiolo	0.09	0.102	0.096	11.97007481	Negative	adults
1011	goats	female	Sericho	Isiolo	0.05	0.085	0.0675	8.416458853	Negative	adults
1012	cattle	female	Sericho	Isiolo	0.756	0.746	0.751	116.8871595	Positive	adults
1013	goats	female	Sericho	Isiolo	0.401	0.417	0.409	51.125	Positive	adults
1014	sheep	female	Sericho	Isiolo	1.92	1.93	1.925	229.8507463	Positive	adults
1015	cattle	male	Sericho	Isiolo	0.195	0.206	0.2005	31.20622568	Positive	young_adults
1016	goats	female	Sericho	Isiolo	0.065	0.076	0.0705	8.8125	Negative	young_adults
1017	sheep	female	Sericho	Isiolo	1.75	1.776	1.763	210.5074627	Positive	adults
1018	goats	female	Sericho	Isiolo	0.074	0.076	0.075	9.375	Negative	adults
1019	sheep	female	Sericho	Isiolo	0.072	0.166	0.119	14.20895522	Negative	adults
1020	cattle	female	Sericho	Isiolo	0.072	0.064	0.068	10.58365759	Negative	young_adults
1021	goats	female	Sericho	Isiolo	0.081	0.083	0.082	10.25	Negative	adults
1022	cattle	male	Sericho	Isiolo	0.657	0.725	0.691	107.5486381	Positive	young_adults
1023	cattle	male	Sericho	Isiolo	0.247	0.263	0.255	39.68871595	Positive	calves
1024	goats	female	Sericho	Isiolo	0.067	0.06	0.0635	7.582089552	Negative	adults
1025	goats	female	Sericho	Isiolo	0.869	0.92	0.8945	106.8059701	Positive	adults
1026	goats	female	Sericho	Isiolo	0.06	0.054	0.057	7.147335423	Negative	adults
1027	sheep	female	Sericho	Isiolo	0.139	0.144	0.1415	16.66666667	Negative	adults
1028	sheep	female	Sericho	Isiolo	0.065	0.065	0.065	7.65606596	Negative	adults
1029	sheep	female	Sericho	Isiolo	0.066	0.07	0.068	8.00942285	Negative	adults
1030	sheep	female	Sericho	Isiolo	0.069	0.062	0.0655	7.714958775	Negative	adults
1031	sheep	male	Sericho	Isiolo	0.063	0.066	0.0645	7.597173145	Negative	adults
1032	goats	female	Sericho	Isiolo	0.094	0.146	0.12	15.04702194	Negative	adults
1033	sheep	female	Sericho	Isiolo	0.146	0.141	0.1435	16.90223793	Negative	adults
1034	goats	female	Sericho	Isiolo	0.072	0.07	0.071	8.902821317	Negative	adults
1035	goats	female	Sericho	Isiolo	0.451	0.469	0.46	57.68025078	Positive	adults
1036	goats	female	Sericho	Isiolo	0.072	0.067	0.0695	8.714733542	Negative	adults
1037	goats	male	Sericho	Isiolo	0.08	0.08	0.08	10.03134796	Negative	young_adults
1038	sheep	female	Sericho	Isiolo	0.073	0.071	0.072	7.086614173	Negative	adults
1039	sheep	female	Sericho	Isiolo	0.056	0.05	0.053	5.216535433	Negative	adults
1040	goats	female	Sericho	Isiolo	0.049	0.058	0.0535	6.70846395	Negative	adults
1041	sheep	female	Sericho	Isiolo	0.05	0.052	0.051	5.019685039	Negative	adults
1042	sheep	female	Sericho	Isiolo	0.066	0.065	0.0655	6.446850394	Negative	young_adults
1043	goats	female	Sericho	Isiolo	0.061	0.059	0.06	7.523510972	Negative	adults
1044	sheep	male	Sericho	Isiolo	0.064	0.054	0.059	5.807086614	Negative	adults
1045	goats	female	Sericho	Isiolo	1.619	1.554	1.5865	198.9341693	Positive	adults
1046	goats	female	Sericho	Isiolo	0.079	0.076	0.0775	9.717868339	Negative	adults
1047	goats	male	Sericho	Isiolo	0.056	0.059	0.0575	7.210031348	Negative	adults
1048	goats	female	Sericho	Isiolo	0.071	0.071	0.071	8.902821317	Negative	adults
1049	goats	female	Sericho	Isiolo	0.063	0.066	0.0645	8.087774295	Negative	adults
1050	goats	female	Sericho	Isiolo	0.071	0.061	0.066	8.275862069	Negative	adults
1051	sheep	female	Sericho	Isiolo	0.087	0.078	0.0825	10.21039604	Negative	adults
1052	goats	female	Sericho	Isiolo	0.073	0.071	0.072	9.028213166	Negative	adults
1053	sheep	female	Sericho	Isiolo	0.042	0.078	0.06	7.425742574	Negative	adults
1054	sheep	female	Sericho	Isiolo	0.075	0.071	0.073	7.18503937	Negative	adults
1055	goats	male	Sericho	Isiolo	1.194	1.173	1.1835	148.4012539	Positive	adults
1056	sheep	male	Sericho	Isiolo	0.197	0.197	0.197	24.38118812	Negative	adults
1057	goats	female	Sericho	Isiolo	0.049	0.048	0.0485	5.574712644	Negative	adults
1058	goats	male	Sericho	Isiolo	0.055	0.044	0.0495	5.689655172	Negative	adults
1059	goats	female	Garbatulla	Isiolo	0.054	0.051	0.0525	8.474576271	Negative	adults
1060	goats	female	Garbatulla	Isiolo	0.052	0.056	0.054	5.672268908	Negative	adults
1061	goats	female	Garbatulla	Isiolo	0.055	0.052	0.0535	8.635996772	Negative	adults
1062	goats	female	Garbatulla	Isiolo	0.188	0.195	0.1915	20.11554622	Negative	adults
1063	sheep	female	Garbatulla	Isiolo	0.11	0.108	0.109	12.3723042	Negative	adults
1064	goats	female	Sericho	Isiolo	0.085	0.06	0.0725	9.0625	Negative	adults
1065	sheep	male	Sericho	Isiolo	0.047	0.053	0.05	5.970149254	Negative	adults
1066	sheep	female	Sericho	Isiolo	0.055	0.057	0.056	6.686567164	Negative	adults
1067	sheep	female	Sericho	Isiolo	0.092	0.084	0.088	10.50746269	Negative	adults
1068	sheep	male	Sericho	Isiolo	0.063	0.064	0.0635	7.582089552	Negative	adults
1069	sheep	female	Sericho	Isiolo	0.098	0.096	0.097	11.58208955	Negative	adults
1070	cattle	female	Sericho	Isiolo	0.078	0.066	0.072	11.20622568	Negative	calves
1071	cattle	female	Sericho	Isiolo	0.061	0.06	0.0605	9.416342412	Negative	calves
1072	cattle	female	Sericho	Isiolo	0.064	0.072	0.068	10.58365759	Negative	calves
1073	goats	female	Sericho	Isiolo	0.066	0.064	0.065	8.125	Negative	adults
1074	cattle	female	Sericho	Isiolo	0.061	0.06	0.0605	9.416342412	Negative	calves
1075	goats	female	Sericho	Isiolo	0.052	0.06	0.056	7	Negative	adults
1076	sheep	male	Sericho	Isiolo	0.055	0.056	0.0555	6.626865672	Negative	adults
1077	sheep	female	Sericho	Isiolo	0.066	0.068	0.067	8	Negative	adults
1078	sheep	female	Sericho	Isiolo	0.086	0.076	0.081	9.671641791	Negative	adults
1079	sheep	female	Sericho	Isiolo	0.557	0.576	0.5665	67.64179104	Positive	adults
1080	cattle	female	Sericho	Isiolo	0.072	0.064	0.068	10.58365759	Negative	calves
1081	sheep	female	Sericho	Isiolo	0.07	0.052	0.061	7.28358209	Negative	adults
1082	cattle	female	Sericho	Isiolo	0.08	0.074	0.077	11.9844358	Negative	adults
1083	sheep	female	Garbatulla	Isiolo	0.064	0.066	0.065	7.917174178	Negative	adults
1084	sheep	male	Garbatulla	Isiolo	0.05	0.048	0.049	5.968331303	Negative	adults
1085	goats	male	Garbatulla	Isiolo	0.044	0.047	0.0455	5.257076834	Negative	young_adults
1086	sheep	male	Garbatulla	Isiolo	0.046	0.045	0.0455	5.542021924	Negative	adults
1087	goats	female	Garbatulla	Isiolo	1.851	1.891	1.871	216.175621	Positive	adults
1088	sheep	male	Garbatulla	Isiolo	0.045	0.044	0.0445	5.420219245	Negative	young_adults
1089	goats	female	Garbatulla	Isiolo	0.094	0.094	0.094	10.86077412	Negative	adults
1090	sheep	female	Garbatulla	Isiolo	0.049	0.047	0.048	5.846528624	Negative	adults
1091	goats	female	Garbatulla	Isiolo	0.039	0.044	0.0415	4.794916233	Negative	adults
1092	goats	female	Garbatulla	Isiolo	0.061	0.068	0.0645	7.452339688	Negative	adults
1093	sheep	female	Garbatulla	Isiolo	0.172	0.15	0.161	19.61023143	Negative	adults
1094	goats	female	Garbatulla	Isiolo	1.556	1.594	1.575	181.9757366	Positive	adults
1095	sheep	male	Garbatulla	Isiolo	0.043	0.044	0.0435	5.298416565	Negative	adults
1096	goats	female	Garbatulla	Isiolo	0.107	0.118	0.1125	12.9982669	Negative	young_adults
1097	goats	male	Garbatulla	Isiolo	0.042	0.045	0.0435	5.025996534	Negative	adults
1098	sheep	female	Garbatulla	Isiolo	0.045	0.039	0.042	5.115712546	Negative	adults
1099	sheep	female	Garbatulla	Isiolo	0.049	0.047	0.048	5.846528624	Negative	adults
1100	sheep	female	Garbatulla	Isiolo	0.065	0.052	0.0585	6.640181612	Negative	adults
1101	sheep	female	Garbatulla	Isiolo	0.147	0.14	0.1435	16.28830874	Negative	adults
1102	goats	female	Garbatulla	Isiolo	0.061	0.054	0.0575	6.526674234	Negative	adults
1103	sheep	female	Garbatulla	Isiolo	0.081	0.072	0.0765	8.683314415	Negative	adults
1104	goats	female	Garbatulla	Isiolo	0.043	0.045	0.044	4.621848739	Negative	adults
1105	goats	female	Garbatulla	Isiolo	0.062	0.065	0.0635	6.670168067	Negative	adults
1106	sheep	female	Garbatulla	Isiolo	0.055	0.052	0.0535	6.072644722	Negative	adults
1107	sheep	male	Garbatulla	Isiolo	0.059	0.056	0.0575	6.526674234	Negative	adults
1108	sheep	female	Garbatulla	Isiolo	0.055	0.061	0.058	6.583427923	Negative	adults
1109	goats	female	Garbatulla	Isiolo	0.061	0.044	0.0525	5.514705882	Negative	young_adults
1110	sheep	female	Garbatulla	Isiolo	0.067	0.07	0.0685	7.775255392	Negative	adults
1111	goats	female	Garbatulla	Isiolo	0.051	0.052	0.0515	5.409663866	Negative	adults
1112	sheep	female	Garbatulla	Isiolo	0.047	0.055	0.051	5.788876277	Negative	adults
1113	goats	female	Garbatulla	Isiolo	0.061	0.07	0.0655	6.880252101	Negative	adults
1114	goats	male	Garbatulla	Isiolo	0.051	0.058	0.0545	8.797417272	Negative	adults
1115	goats	female	Garbatulla	Isiolo	0.065	0.062	0.0635	7.336799538	Negative	adults
1116	sheep	female	Garbatulla	Isiolo	1.021	1.022	1.0215	124.4214373	Positive	adults
1117	sheep	male	Garbatulla	Isiolo	0.07	0.056	0.063	7.673568819	Negative	adults
1118	goats	female	Garbatulla	Isiolo	0.226	0.222	0.224	36.15819209	Positive	adults
1119	goats	female	Garbatulla	Isiolo	0.049	0.046	0.0475	7.667473769	Negative	young_adults
1120	sheep	female	Garbatulla	Isiolo	1.294	1.278	1.286	145.9704881	Positive	adults
1121	sheep	female	Garbatulla	Isiolo	0.059	0.056	0.0575	6.526674234	Negative	adults
1122	sheep	female	Garbatulla	Isiolo	0.052	0.047	0.0495	6.029232643	Negative	adults
1123	goats	female	Garbatulla	Isiolo	0.891	0.843	0.867	100.1733102	Positive	adults
1124	sheep	female	Garbatulla	Isiolo	0.064	0.072	0.068	10.97659403	Negative	adults
1125	goats	female	Sericho	Isiolo	0.062	0.062	0.062	7.75	Negative	adults
1126	sheep	male	Garbatulla	Isiolo	0.064	0.058	0.061	6.923950057	Negative	young_adults
1127	sheep	female	Garbatulla	Isiolo	0.07	0.086	0.078	8.853575482	Negative	adults
1128	goats	female	Garbatulla	Isiolo	0.065	0.063	0.064	8.274078862	Negative	adults
1129	goats	female	Garbatulla	Isiolo	0.048	0.053	0.0505	6.528765352	Negative	adults
1130	goats	female	Garbatulla	Isiolo	0.044	0.046	0.045	4.817987152	Negative	adults
1131	sheep	female	Garbatulla	Isiolo	0.054	0.05	0.052	6.722689076	Negative	adults
1132	sheep	male	Garbatulla	Isiolo	0.071	0.051	0.061	7.886231416	Negative	adults
1133	goats	female	Garbatulla	Isiolo	0.048	0.048	0.048	5.071315372	Negative	adults
1134	sheep	female	Garbatulla	Isiolo	0.065	0.066	0.0655	8.468002586	Negative	adults
1135	sheep	female	Garbatulla	Isiolo	0.075	0.07	0.0725	8.830694275	Negative	adults
1136	goats	female	Garbatulla	Isiolo	0.061	0.07	0.0655	7.012847966	Negative	adults
1137	goats	female	Garbatulla	Isiolo	0.651	0.63	0.6405	68.57601713	Positive	adults
1138	sheep	female	Garbatulla	Isiolo	0.05	0.051	0.0505	6.151035323	Negative	adults
1139	cattle	female	Garbatulla	Isiolo	0.053	0.057	0.055	6.66262871	Negative	adults
1140	cattle	female	Garbatulla	Isiolo	0.201	0.183	0.192	23.25863113	Negative	adults
1141	goats	female	Garbatulla	Isiolo	0.067	0.061	0.064	7.394569613	Negative	adults
1142	goats	female	Garbatulla	Isiolo	0.085	0.086	0.0855	9.878682842	Negative	adults
1143	cattle	female	Garbatulla	Isiolo	0.063	0.061	0.062	7.510599637	Negative	adults
1144	sheep	female	Garbatulla	Isiolo	0.042	0.041	0.0415	4.384574749	Negative	adults
1145	sheep	female	Garbatulla	Isiolo	0.072	0.083	0.0775	10.01939237	Negative	adults
1146	sheep	female	Garbatulla	Isiolo	0.048	0.045	0.0465	4.912836767	Negative	adults
1147	goats	female	Garbatulla	Isiolo	0.881	0.892	0.8865	93.66085578	Positive	adults
1148	sheep	female	Garbatulla	Isiolo	0.05	0.05	0.05	5.28262018	Negative	adults
1149	cattle	female	Garbatulla	Isiolo	1.094	1.208	1.151	139.4306481	Positive	adults
1150	goats	male	Garbatulla	Isiolo	0.048	0.046	0.047	5.43038706	Negative	adults
1151	goats	female	Garbatulla	Isiolo	0.054	0.057	0.0555	6.412478336	Negative	adults
1152	goats	male	Garbatulla	Isiolo	0.103	0.113	0.108	12.47833622	Negative	adults
1153	goats	female	Garbatulla	Isiolo	0.098	0.104	0.101	16.30347054	Negative	adults
1154	goats	female	Garbatulla	Isiolo	0.046	0.043	0.0445	4.674369748	Negative	young_adults
1155	sheep	male	Garbatulla	Isiolo	0.09	0.084	0.087	9.875141884	Negative	adults
1156	goats	male	Garbatulla	Isiolo	0.057	0.065	0.061	9.846650525	Negative	young_adults
1157	sheep	male	Garbatulla	Isiolo	0.066	0.052	0.059	6.696935301	Negative	young_adults
1158	sheep	female	Garbatulla	Isiolo	0.072	0.059	0.0655	7.434733258	Negative	adults
1159	goats	female	Sericho	Isiolo	0.079	0.086	0.0825	10.3125	Negative	adults
1160	sheep	female	Garbatulla	Isiolo	0.08	0.098	0.089	10.10215664	Negative	adults
1161	goats	female	Garbatulla	Isiolo	0.052	0.058	0.055	8.878127522	Negative	adults
1162	goats	female	Garbatulla	Isiolo	0.059	0.057	0.058	7.332490518	Negative	adults
1163	sheep	female	Garbatulla	Isiolo	0.058	0.064	0.061	6.923950057	Negative	adults
1164	goats	female	Garbatulla	Isiolo	0.049	0.048	0.0485	7.82889427	Negative	adults
1165	goats	female	Garbatulla	Isiolo	0.047	0.055	0.051	8.232445521	Negative	adults
1166	sheep	female	Garbatulla	Isiolo	0.057	0.068	0.0625	7.094211124	Negative	adults
1167	goats	male	Sericho	Isiolo	0.072	0.07	0.071	8.875	Negative	adults
1168	goats	female	Sericho	Isiolo	0.06	0.065	0.0625	7.8125	Negative	adults
1169	goats	female	Garbatulla	Isiolo	0.06	0.059	0.0595	7.049763033	Negative	adults
1170	sheep	female	Garbatulla	Isiolo	0.056	0.053	0.0545	6.863979849	Negative	adults
1171	sheep	female	Garbatulla	Isiolo	0.054	0.06	0.057	7.17884131	Negative	adults
1172	goats	female	Garbatulla	Isiolo	0.047	0.049	0.048	5.687203791	Negative	adults
1173	sheep	female	Garbatulla	Isiolo	0.053	0.064	0.0585	7.367758186	Negative	adults
1174	goats	male	Garbatulla	Isiolo	0.058	0.063	0.0605	7.821590175	Negative	adults
1175	sheep	female	Garbatulla	Isiolo	0.05	0.049	0.0495	6.234256927	Negative	adults
1176	goats	female	Garbatulla	Isiolo	0.056	0.056	0.056	6.63507109	Negative	adults
1177	goats	male	Garbatulla	Isiolo	0.048	0.05	0.049	5.805687204	Negative	adults
1178	goats	female	Garbatulla	Isiolo	0.05	0.052	0.051	6.042654028	Negative	adults
1179	sheep	female	Garbatulla	Isiolo	0.097	0.1	0.0985	10.40676175	Negative	adults
1180	sheep	female	Garbatulla	Isiolo	0.057	0.055	0.056	7.052896725	Negative	adults
1181	goats	female	Garbatulla	Isiolo	0.073	0.072	0.0725	8.590047393	Negative	adults
1182	sheep	female	Garbatulla	Isiolo	0.053	0.057	0.055	6.926952141	Negative	adults
1183	sheep	female	Garbatulla	Isiolo	0.06	0.057	0.0585	7.367758186	Negative	adults
1184	goats	female	Garbatulla	Isiolo	0.051	0.051	0.051	6.042654028	Negative	adults
1185	sheep	female	Garbatulla	Isiolo	0.047	0.045	0.046	4.860010565	Negative	young_adults
1186	sheep	female	Garbatulla	Isiolo	0.073	0.077	0.075	9.696186167	Negative	adults
1187	sheep	female	Garbatulla	Isiolo	0.075	0.067	0.071	8.942065491	Negative	adults
1188	goats	female	Garbatulla	Isiolo	0.069	0.066	0.0675	8.72656755	Negative	adults
1189	goats	male	Garbatulla	Isiolo	0.075	0.075	0.075	8.886255924	Negative	adults
1190	sheep	female	Garbatulla	Isiolo	0.083	0.108	0.0955	12.02770781	Negative	adults
1191	goats	male	Garbatulla	Isiolo	0.047	0.051	0.049	6.334841629	Negative	adults
1192	sheep	male	Garbatulla	Isiolo	0.059	0.052	0.0555	6.989924433	Negative	adults
1193	sheep	female	Garbatulla	Isiolo	0.063	0.068	0.0655	8.249370277	Negative	adults
1194	goats	female	Garbatulla	Isiolo	0.051	0.05	0.0505	5.983412322	Negative	adults
1195	goats	male	Garbatulla	Isiolo	0.167	0.171	0.169	20.02369668	Negative	adults
1196	goats	female	Garbatulla	Isiolo	0.132	0.136	0.134	15.87677725	Negative	adults
1197	sheep	male	Garbatulla	Isiolo	0.055	0.056	0.0555	6.989924433	Negative	adults
1198	sheep	female	Garbatulla	Isiolo	0.058	0.056	0.057	7.17884131	Negative	adults
1199	goats	female	Garbatulla	Isiolo	0.042	0.053	0.0475	5.627962085	Negative	adults
1200	goats	female	Garbatulla	Isiolo	0.055	0.055	0.055	6.516587678	Negative	adults
1201	sheep	female	Garbatulla	Isiolo	0.056	0.051	0.0535	6.738035264	Negative	adults
1202	goats	male	Garbatulla	Isiolo	0.051	0.046	0.0485	5.094537815	Negative	adults
1203	goats	female	Garbatulla	Isiolo	0.05	0.057	0.0535	5.619747899	Negative	adults
1204	goats	male	Garbatulla	Isiolo	0.053	0.054	0.0535	5.619747899	Negative	adults
1205	goats	male	Garbatulla	Isiolo	0.049	0.052	0.0505	5.304621849	Negative	young_adults
1206	goats	female	Garbatulla	Isiolo	0.071	0.067	0.069	7.24789916	Negative	adults
1207	sheep	male	Garbatulla	Isiolo	0.063	0.055	0.059	6.696935301	Negative	young_adults
1208	sheep	male	Garbatulla	Isiolo	0.053	0.047	0.05	5.675368899	Negative	young_adults
1209	sheep	female	Garbatulla	Isiolo	0.063	0.069	0.066	7.491486947	Negative	young_adults
1210	sheep	female	Garbatulla	Isiolo	0.057	0.049	0.053	6.015891033	Negative	adults
1211	sheep	female	Garbatulla	Isiolo	0.056	0.058	0.057	6.469920545	Negative	adults
1212	goats	female	Garbatulla	Isiolo	0.048	0.042	0.045	4.726890756	Negative	adults
1213	goats	male	Garbatulla	Isiolo	0.05	0.052	0.051	5.357142857	Negative	young_adults
1214	goats	female	Garbatulla	Isiolo	0.053	0.054	0.0535	5.619747899	Negative	adults
1215	goats	female	Garbatulla	Isiolo	0.055	0.057	0.056	5.882352941	Negative	young_adults
1216	goats	female	Garbatulla	Isiolo	0.118	0.114	0.116	12.18487395	Negative	young_adults
1217	sheep	female	Garbatulla	Isiolo	0.054	0.052	0.053	6.015891033	Negative	adults
1218	sheep	female	Garbatulla	Isiolo	0.05	0.045	0.0475	5.391600454	Negative	young_adults
1219	sheep	female	Garbatulla	Isiolo	0.052	0.046	0.049	5.561861521	Negative	adults
1220	sheep	female	Garbatulla	Isiolo	0.053	0.047	0.05	5.675368899	Negative	adults
1221	sheep	male	Garbatulla	Isiolo	0.059	0.052	0.0555	6.299659478	Negative	young_adults
1222	goats	female	Garbatulla	Isiolo	0.054	0.053	0.0535	5.619747899	Negative	adults
1223	goats	male	Garbatulla	Isiolo	0.049	0.047	0.048	5.042016807	Negative	young_adults
1224	goats	female	Garbatulla	Isiolo	0.056	0.053	0.0545	5.724789916	Negative	young_adults
1225	goats	female	Garbatulla	Isiolo	0.055	0.047	0.051	5.357142857	Negative	adults
1226	goats	male	Garbatulla	Isiolo	0.049	0.042	0.0455	4.779411765	Negative	young_adults
1227	goats	female	Garbatulla	Isiolo	0.087	0.051	0.069	7.24789916	Negative	adults
1228	goats	female	Garbatulla	Isiolo	0.089	0.087	0.088	9.243697479	Negative	adults
1229	goats	female	Garbatulla	Isiolo	0.679	0.647	0.663	69.64285714	Positive	adults
1230	goats	male	Garbatulla	Isiolo	0.045	0.055	0.05	5.25210084	Negative	young_adults
1231	goats	female	Garbatulla	Isiolo	0.184	0.176	0.18	18.90756303	Negative	adults
1232	sheep	female	Garbatulla	Isiolo	0.064	0.063	0.0635	7.207718502	Negative	adults
1233	sheep	female	Garbatulla	Isiolo	0.063	0.057	0.06	6.810442679	Negative	adults
1234	sheep	female	Garbatulla	Isiolo	0.063	0.053	0.058	6.583427923	Negative	adults
1235	sheep	female	Garbatulla	Isiolo	0.071	0.068	0.0695	7.88876277	Negative	adults
1236	sheep	female	Garbatulla	Isiolo	0.083	0.069	0.076	8.626560726	Negative	adults
1237	goats	female	Sericho	Isiolo	0.092	0.079	0.0855	8.415354331	Negative	adults
1238	goats	female	Sericho	Isiolo	0.061	0.059	0.06	5.905511811	Negative	adults
1239	goats	female	Sericho	Isiolo	0.057	0.059	0.058	5.708661417	Negative	young_adults
1240	goats	female	Sericho	Isiolo	0.098	0.099	0.0985	9.69488189	Negative	adults
1241	goats	male	Sericho	Isiolo	0.056	0.058	0.057	5.61023622	Negative	adults
1242	sheep	female	Sericho	Isiolo	0.052	0.053	0.0525	6.497524752	Negative	adults
1243	sheep	male	Sericho	Isiolo	0.048	0.048	0.048	5.940594059	Negative	adults
1244	sheep	female	Sericho	Isiolo	0.061	0.069	0.065	8.044554455	Negative	young_adults
1245	sheep	female	Sericho	Isiolo	0.075	0.072	0.0735	9.096534653	Negative	adults
1246	sheep	male	Sericho	Isiolo	0.052	0.054	0.053	6.559405941	Negative	adults
1247	goats	female	Garbatulla	Isiolo	0.101	0.101	0.101	12.76864728	Negative	adults
1248	goats	male	Garbatulla	Isiolo	0.056	0.052	0.054	6.826801517	Negative	adults
1249	goats	female	Garbatulla	Isiolo	0.054	0.051	0.0525	6.637168142	Negative	adults
1250	goats	female	Garbatulla	Isiolo	0.061	0.055	0.058	7.332490518	Negative	adults
1251	goats	female	Garbatulla	Isiolo	0.057	0.059	0.058	7.332490518	Negative	adults
1252	sheep	female	Garbatulla	Isiolo	1.188	0.915	1.0515	169.7336562	Positive	adults
1253	sheep	female	Garbatulla	Isiolo	0.079	0.078	0.0785	12.67150928	Negative	adults
1254	sheep	female	Garbatulla	Isiolo	0.064	0.058	0.061	9.846650525	Negative	young_adults
1255	sheep	female	Garbatulla	Isiolo	0.065	0.081	0.073	11.78369653	Negative	adults
1256	sheep	female	Garbatulla	Isiolo	0.06	0.075	0.0675	10.89588378	Negative	adults
1257	goats	female	Garbatulla	Isiolo	0.066	0.064	0.065	8.217446271	Negative	adults
1258	goats	female	Garbatulla	Isiolo	1.09	1.122	1.106	139.8230088	Positive	adults
1259	goats	female	Garbatulla	Isiolo	0.049	0.054	0.0515	6.510745891	Negative	adults
1260	goats	female	Garbatulla	Isiolo	0.053	0.049	0.051	6.447534766	Negative	adults
1261	goats	male	Garbatulla	Isiolo	0.072	0.071	0.0715	9.039190898	Negative	adults
1262	sheep	female	Garbatulla	Isiolo	0.059	0.064	0.0615	9.927360775	Negative	adults
1263	sheep	female	Garbatulla	Isiolo	0.078	0.075	0.0765	12.34866828	Negative	adults
1264	sheep	female	Garbatulla	Isiolo	0.049	0.054	0.0515	8.313155771	Negative	adults
1265	sheep	female	Garbatulla	Isiolo	0.062	0.059	0.0605	9.765940274	Negative	adults
1266	sheep	female	Garbatulla	Isiolo	1.592	1.535	1.5635	252.3809524	Positive	adults
1267	goats	female	Garbatulla	Isiolo	2.07	1.988	2.029	252.9925187	Positive	adults
1268	goats	female	Garbatulla	Isiolo	0.052	0.054	0.053	6.608478803	Negative	adults
1269	goats	female	Garbatulla	Isiolo	0.07	0.066	0.068	8.478802993	Negative	adults
1270	goats	female	Garbatulla	Isiolo	0.069	0.059	0.064	7.980049875	Negative	adults
1271	goats	female	Garbatulla	Isiolo	0.062	0.053	0.0575	7.16957606	Negative	adults
1272	goats	female	Garbatulla	Isiolo	1.875	1.89	1.8825	234.7256858	Positive	adults
1273	goats	male	Garbatulla	Isiolo	0.069	0.209	0.139	17.33167082	Negative	adults
1274	goats	female	Garbatulla	Isiolo	0.183	0.114	0.1485	18.51620948	Negative	adults
1275	goats	female	Garbatulla	Isiolo	0.106	0.088	0.097	12.09476309	Negative	young_adults
1276	goats	female	Garbatulla	Isiolo	0.061	0.155	0.108	13.46633416	Negative	adults
1277	sheep	female	Garbatulla	Isiolo	0.072	0.125	0.0985	11.60188457	Negative	adults
1278	sheep	female	Garbatulla	Isiolo	0.069	0.255	0.162	19.08127208	Negative	young_adults
1279	sheep	female	Garbatulla	Isiolo	0.075	0.089	0.082	9.658421673	Negative	adults
1280	sheep	male	Garbatulla	Isiolo	0.053	0.052	0.0525	6.183745583	Negative	adults
1281	sheep	female	Garbatulla	Isiolo	0.055	0.073	0.064	7.53828033	Negative	young_adults
1282	goats	female	Garbatulla	Isiolo	0.075	0.064	0.0695	8.665835411	Negative	adults
1283	goats	female	Garbatulla	Isiolo	0.057	0.055	0.056	6.982543641	Negative	adults
1284	goats	female	Garbatulla	Isiolo	0.062	0.061	0.0615	7.668329177	Negative	adults
1285	goats	male	Garbatulla	Isiolo	0.068	0.069	0.0685	8.541147132	Negative	adults
1286	goats	male	Garbatulla	Isiolo	0.085	0.076	0.0805	10.03740648	Negative	adults
1287	sheep	female	Garbatulla	Isiolo	0.099	0.08	0.0895	10.5418139	Negative	adults
1288	sheep	female	Garbatulla	Isiolo	0.067	0.085	0.076	8.951707892	Negative	adults
1289	sheep	female	Garbatulla	Isiolo	0.3	0.072	0.186	21.90812721	Negative	adults
1290	sheep	female	Garbatulla	Isiolo	0.096	0.073	0.0845	9.952885748	Negative	adults
1291	sheep	female	Garbatulla	Isiolo	0.186	0.059	0.1225	14.42873969	Negative	adults
1292	goats	male	Garbatulla	Isiolo	0.12	0.118	0.119	12.5	Negative	young_adults
1293	goats	female	Garbatulla	Isiolo	0.052	0.049	0.0505	5.304621849	Negative	adults
1294	goats	female	Garbatulla	Isiolo	0.313	0.29	0.3015	31.67016807	Positive	adults
1295	goats	female	Garbatulla	Isiolo	0.051	0.054	0.0525	5.514705882	Negative	adults
1296	goats	female	Garbatulla	Isiolo	0.055	0.059	0.057	5.987394958	Negative	adults
1297	goats	male	Garbatulla	Isiolo	0.057	0.057	0.057	5.987394958	Negative	adults
1298	goats	female	Garbatulla	Isiolo	0.056	0.059	0.0575	6.039915966	Negative	adults
1299	goats	female	Garbatulla	Isiolo	0.063	0.06	0.0615	6.460084034	Negative	adults
1300	goats	female	Garbatulla	Isiolo	0.053	0.049	0.051	5.752961083	Negative	calves
1301	goats	female	Garbatulla	Isiolo	0.05	0.044	0.047	5.301748449	Negative	calves
1302	sheep	female	Garbatulla	Isiolo	0.061	0.057	0.059	6.696935301	Negative	adults
1303	sheep	female	Garbatulla	Isiolo	0.054	0.054	0.054	6.129398411	Negative	adults
1304	sheep	female	Garbatulla	Isiolo	0.107	0.107	0.107	12.14528944	Negative	calves
1305	sheep	female	Garbatulla	Isiolo	0.068	0.176	0.122	13.84790011	Negative	calves
1306	cattle	female	Garbatulla	Isiolo	1.787	1.76	1.7735	214.8394912	Positive	adults
1307	cattle	male	Garbatulla	Isiolo	1.46	1.509	1.4845	179.8304058	Positive	young_adults
1308	cattle	female	Garbatulla	Isiolo	2.024	2.084	2.054	248.8188976	Positive	young_adults
1309	cattle	female	Garbatulla	Isiolo	1.615	1.767	1.691	204.8455482	Positive	adults
1310	goats	female	Garbatulla	Isiolo	0.052	0.059	0.0555	7.016434893	Negative	adults
1311	goats	female	Garbatulla	Isiolo	0.052	0.06	0.056	7.079646018	Negative	adults
1312	goats	female	Garbatulla	Isiolo	0.121	0.123	0.122	15.42351454	Negative	adults
1313	goats	female	Garbatulla	Isiolo	0.065	0.054	0.0595	7.522123894	Negative	adults
1314	goats	male	Garbatulla	Isiolo	0.084	0.082	0.083	10.49304678	Negative	adults
1315	sheep	female	Garbatulla	Isiolo	0.056	0.049	0.0525	8.474576271	Negative	adults
1316	sheep	female	Garbatulla	Isiolo	0.044	0.055	0.0495	7.99031477	Negative	adults
1317	sheep	male	Garbatulla	Isiolo	0.058	0.056	0.057	9.200968523	Negative	young_adults
1318	sheep	male	Garbatulla	Isiolo	0.068	0.06	0.064	10.33091203	Negative	adults
1319	sheep	female	Garbatulla	Isiolo	0.044	0.06	0.052	8.393866021	Negative	adults
1320	goats	female	Garbatulla	Isiolo	0.049	0.05	0.0495	6.257901391	Negative	adults
1321	goats	female	Garbatulla	Isiolo	0.051	0.053	0.052	6.573957016	Negative	adults
1322	goats	female	Garbatulla	Isiolo	0.085	0.081	0.083	10.49304678	Negative	young_adults
1323	goats	female	Garbatulla	Isiolo	0.061	0.071	0.066	8.343868521	Negative	adults
1324	goats	male	Garbatulla	Isiolo	0.055	0.054	0.0545	6.890012642	Negative	young_adults
1325	sheep	female	Garbatulla	Isiolo	0.07	0.064	0.067	10.81517353	Negative	young_adults
1326	sheep	female	Garbatulla	Isiolo	0.07	0.072	0.071	11.46085553	Negative	adults
1327	sheep	male	Garbatulla	Isiolo	0.059	0.056	0.0575	9.281678773	Negative	adults
1328	sheep	female	Garbatulla	Isiolo	0.05	0.059	0.0545	8.797417272	Negative	young_adults
1329	sheep	male	Garbatulla	Isiolo	0.083	0.07	0.0765	12.34866828	Negative	young_adults
1330	goats	female	Garbatulla	Isiolo	0.05	0.053	0.0515	7.341411262	Negative	adults
1331	goats	male	Garbatulla	Isiolo	0.036	0.042	0.039	5.559515324	Negative	adults
1332	goats	female	Garbatulla	Isiolo	0.049	0.043	0.046	6.557377049	Negative	adults
1333	goats	female	Garbatulla	Isiolo	0.047	0.051	0.049	6.985032074	Negative	adults
1334	goats	female	Garbatulla	Isiolo	0.053	0.057	0.055	7.840342124	Negative	adults
1335	sheep	female	Garbatulla	Isiolo	0.572	0.552	0.562	63.03982053	Positive	adults
1336	sheep	female	Garbatulla	Isiolo	0.057	0.059	0.058	6.505888951	Negative	young_adults
1337	sheep	female	Garbatulla	Isiolo	0.05	0.049	0.0495	5.552439708	Negative	adults
1338	sheep	male	Garbatulla	Isiolo	0.052	0.052	0.052	5.832865956	Negative	adults
1339	sheep	female	Garbatulla	Isiolo	0.055	0.05	0.0525	5.888951206	Negative	young_adults
1340	goats	female	Garbatulla	Isiolo	0.051	0.052	0.0515	7.341411262	Negative	adults
1341	goats	female	Garbatulla	Isiolo	0.049	0.05	0.0495	7.056307912	Negative	adults
1342	goats	female	Garbatulla	Isiolo	0.076	0.067	0.0715	10.19244476	Negative	adults
1343	sheep	female	Garbatulla	Isiolo	0.053	0.043	0.048	6.842480399	Negative	adults
1344	sheep	male	Garbatulla	Isiolo	0.046	0.051	0.0485	6.913756237	Negative	adults
1345	sheep	male	Garbatulla	Isiolo	0.057	0.058	0.0575	8.196721311	Negative	young_adults
1346	sheep	male	Garbatulla	Isiolo	0.076	0.053	0.0645	9.194583036	Negative	calves
1347	sheep	female	Garbatulla	Isiolo	0.054	0.049	0.0515	7.341411262	Negative	calves
1348	goats	male	Garbatulla	Isiolo	0.051	0.046	0.0485	5.440269209	Negative	young_adults
1349	goats	male	Garbatulla	Isiolo	0.058	0.056	0.057	6.393718452	Negative	calves
1350	goats	male	Garbatulla	Isiolo	0.054	0.041	0.0475	5.32809871	Negative	calves
1351	goats	male	Garbatulla	Isiolo	0.061	0.049	0.055	6.169377454	Negative	calves
1352	goats	female	Garbatulla	Isiolo	0.056	0.054	0.055	7.840342124	Negative	adults
1353	sheep	female	Garbatulla	Isiolo	0.052	0.052	0.052	5.832865956	Negative	adults
1354	sheep	female	Garbatulla	Isiolo	0.06	0.066	0.063	7.066741447	Negative	young_adults
1355	sheep	male	Garbatulla	Isiolo	0.061	0.062	0.0615	6.898485698	Negative	adults
1356	sheep	female	Garbatulla	Isiolo	0.058	0.057	0.0575	6.169527897	Negative	adults
1357	sheep	female	Garbatulla	Isiolo	0.081	0.084	0.0825	8.85193133	Negative	adults
1358	goats	female	Garbatulla	Isiolo	0.046	0.048	0.047	6.699928724	Negative	adults
1359	goats	male	Garbatulla	Isiolo	0.056	0.047	0.0515	7.341411262	Negative	adults
1360	goats	male	Garbatulla	Isiolo	0.047	0.048	0.0475	6.771204562	Negative	calves
1361	goats	female	Garbatulla	Isiolo	0.047	0.049	0.048	6.842480399	Negative	adults
1362	goats	male	Garbatulla	Isiolo	0.046	0.046	0.046	6.557377049	Negative	adults
1363	goats	female	Garbatulla	Isiolo	0.061	0.06	0.0605	6.491416309	Negative	adults
1364	goats	female	Garbatulla	Isiolo	0.121	0.115	0.118	12.66094421	Negative	adults
1365	goats	female	Garbatulla	Isiolo	0.078	0.07	0.074	7.939914163	Negative	adults
1366	goats	female	Garbatulla	Isiolo	1.788	1.759	1.7735	190.2896996	Positive	adults
1367	goats	male	Garbatulla	Isiolo	1.812	1.787	1.7995	193.0793991	Positive	adults
1368	sheep	male	Garbatulla	Isiolo	0.058	0.064	0.061	8.695652174	Negative	adults
1369	sheep	male	Garbatulla	Isiolo	0.048	0.048	0.048	6.842480399	Negative	adults
1370	sheep	female	Garbatulla	Isiolo	0.055	0.064	0.0595	8.481824661	Negative	adults
1371	sheep	female	Garbatulla	Isiolo	0.046	0.059	0.0525	7.483962937	Negative	young_adults
1372	sheep	male	Garbatulla	Isiolo	0.048	0.041	0.0445	4.991587213	Negative	adults
1373	goats	female	Garbatulla	Isiolo	0.069	0.082	0.0755	8.100858369	Negative	adults
1374	goats	female	Garbatulla	Isiolo	0.056	0.059	0.0575	6.169527897	Negative	young_adults
1375	goats	female	Garbatulla	Isiolo	0.056	0.054	0.055	5.901287554	Negative	adults
1376	goats	female	Garbatulla	Isiolo	0.492	0.48	0.486	52.14592275	Positive	adults
1377	goats	female	Garbatulla	Isiolo	0.065	0.06	0.0625	6.706008584	Negative	adults
1378	sheep	female	Garbatulla	Isiolo	0.049	0.056	0.0525	5.888951206	Negative	adults
1379	sheep	female	Garbatulla	Isiolo	0.468	0.434	0.451	50.58889512	Positive	adults
1380	sheep	female	Garbatulla	Isiolo	0.923	0.919	0.921	103.3090297	Positive	adults
1381	sheep	female	Garbatulla	Isiolo	0.052	0.053	0.0525	5.888951206	Negative	adults
1382	sheep	male	Garbatulla	Isiolo	0.946	1.005	0.9755	109.4223219	Positive	adults
1383	sheep	female	Garbatulla	Isiolo	0.042	0.042	0.042	6.687898089	Negative	adults
1384	goats	male	Garbatulla	Isiolo	0.053	0.047	0.05	6.93000693	Negative	adults
1385	goats	female	Garbatulla	Isiolo	0.065	0.063	0.064	8.87040887	Negative	adults
1386	goats	female	Garbatulla	Isiolo	0.228	0.218	0.223	30.90783091	Positive	adults
1387	goats	male	Garbatulla	Isiolo	0.063	0.057	0.06	8.316008316	Negative	adults
1388	goats	female	Garbatulla	Isiolo	0.069	0.058	0.0635	8.801108801	Negative	adults
1389	sheep	female	Garbatulla	Isiolo	0.043	0.043	0.043	6.847133758	Negative	adults
1390	sheep	male	Garbatulla	Isiolo	0.051	0.06	0.0555	8.837579618	Negative	adults
1391	sheep	female	Garbatulla	Isiolo	0.054	0.055	0.0545	8.678343949	Negative	young_adults
1392	sheep	female	Garbatulla	Isiolo	0.084	0.08	0.082	13.05732484	Negative	adults
1393	sheep	male	Garbatulla	Isiolo	0.062	0.052	0.057	9.076433121	Negative	young_adults
1394	goats	female	Garbatulla	Isiolo	0.098	0.104	0.101	13.998614	Negative	adults
1395	goats	female	Garbatulla	Isiolo	0.047	0.058	0.0525	7.276507277	Negative	adults
1396	goats	female	Garbatulla	Isiolo	0.043	0.043	0.043	4.823331464	Negative	adults
1397	goats	female	Garbatulla	Isiolo	0.044	0.048	0.046	6.375606376	Negative	adults
1398	goats	male	Garbatulla	Isiolo	0.049	0.052	0.0505	5.664610208	Negative	calves
1399	goats	female	Garbatulla	Isiolo	0.076	0.08	0.078	8.749298934	Negative	adults
1400	goats	female	Garbatulla	Isiolo	0.083	0.079	0.081	9.085810432	Negative	adults
1401	goats	female	Garbatulla	Isiolo	0.309	0.312	0.3105	34.82893999	Positive	adults
1402	goats	male	Garbatulla	Isiolo	0.05	0.051	0.0505	5.664610208	Negative	adults
1403	goats	male	Garbatulla	Isiolo	0.044	0.045	0.0445	4.991587213	Negative	adults
1404	sheep	female	Garbatulla	Isiolo	0.055	0.04	0.0475	6.771204562	Negative	adults
1405	sheep	female	Garbatulla	Isiolo	0.047	0.043	0.045	6.414825374	Negative	adults
1406	sheep	female	Garbatulla	Isiolo	0.064	0.053	0.0585	8.339272986	Negative	adults
1407	sheep	male	Garbatulla	Isiolo	0.074	0.053	0.0635	9.052031361	Negative	adults
1408	sheep	female	Garbatulla	Isiolo	0.06	0.042	0.051	7.270135424	Negative	young_adults
1409	goats	female	Garbatulla	Isiolo	0.058	0.055	0.0565	6.337633202	Negative	adults
1410	goats	female	Garbatulla	Isiolo	0.06	0.056	0.058	6.505888951	Negative	adults
1411	goats	female	Garbatulla	Isiolo	0.052	0.043	0.0475	5.32809871	Negative	adults
1412	goats	female	Garbatulla	Isiolo	0.694	0.662	0.678	76.05159843	Positive	adults
1413	goats	female	Garbatulla	Isiolo	0.084	0.081	0.0825	9.254066181	Negative	adults
1414	sheep	female	Garbatulla	Isiolo	0.047	0.051	0.049	6.985032074	Negative	adults
1415	sheep	female	Garbatulla	Isiolo	0.05	0.052	0.051	7.270135424	Negative	adults
1416	sheep	female	Garbatulla	Isiolo	1.561	1.543	1.552	221.2401996	Positive	adults
1417	sheep	female	Garbatulla	Isiolo	0.045	0.044	0.0445	6.343549537	Negative	adults
1418	sheep	female	Garbatulla	Isiolo	0.044	0.043	0.0435	6.200997862	Negative	adults
1419	sheep	female	Garbatulla	Isiolo	0.063	0.064	0.0635	6.813304721	Negative	adults
1420	sheep	female	Garbatulla	Isiolo	0.048	0.053	0.0505	5.418454936	Negative	adults
1421	sheep	female	Garbatulla	Isiolo	0.069	0.06	0.0645	6.920600858	Negative	adults
1422	sheep	female	Garbatulla	Isiolo	0.083	0.085	0.084	9.012875536	Negative	adults
1423	sheep	female	Garbatulla	Isiolo	0.056	0.058	0.057	6.115879828	Negative	adults
1424	cattle	female	Garbatulla	Isiolo	1.645	1.63	1.6375	206.2342569	Positive	adults
1425	cattle	female	Garbatulla	Isiolo	1.798	1.771	1.7845	224.7481108	Positive	adults
1426	cattle	female	Garbatulla	Isiolo	1.565	1.586	1.5755	198.4256927	Positive	adults
1427	cattle	female	Garbatulla	Isiolo	0.09	0.089	0.0895	11.2720403	Negative	adults
1428	goats	male	Kinna	Isiolo	1.331	1.289	1.31	140.5579399	Positive	adults
1429	goats	female	Garbatulla	Isiolo	0.069	0.057	0.063	6.759656652	Negative	adults
1430	goats	female	Garbatulla	Isiolo	0.121	0.113	0.117	12.55364807	Negative	adults
1431	goats	female	Garbatulla	Isiolo	0.061	0.058	0.0595	6.384120172	Negative	adults
1432	goats	male	Garbatulla	Isiolo	0.058	0.052	0.055	5.901287554	Negative	adults
1433	goats	female	Garbatulla	Isiolo	0.058	0.057	0.0575	6.169527897	Negative	young_adults
1434	goats	female	Garbatulla	Isiolo	0.086	0.078	0.082	8.798283262	Negative	adults
1435	goats	female	Garbatulla	Isiolo	0.055	0.048	0.0515	5.525751073	Negative	adults
1436	goats	female	Garbatulla	Isiolo	1.834	1.74	1.787	191.7381974	Positive	adults
1437	goats	male	Garbatulla	Isiolo	0.059	0.055	0.057	6.115879828	Negative	young_adults
1438	goats	male	Garbatulla	Isiolo	0.058	0.059	0.0585	6.276824034	Negative	adults
1439	sheep	female	Garbatulla	Isiolo	0.951	0.942	0.9465	106.1693775	Positive	adults
1440	sheep	female	Garbatulla	Isiolo	0.068	0.067	0.0675	7.571508693	Negative	adults
1441	sheep	female	Garbatulla	Isiolo	0.04	0.046	0.043	4.823331464	Negative	adults
1442	sheep	female	Garbatulla	Isiolo	0.18	0.188	0.184	20.63937185	Negative	adults
1443	sheep	male	Garbatulla	Isiolo	0.997	0.998	0.9975	111.8900729	Positive	adults
1444	sheep	female	Garbatulla	Isiolo	0.073	0.063	0.068	7.296137339	Negative	adults
1445	sheep	female	Garbatulla	Isiolo	0.054	0.053	0.0535	5.740343348	Negative	adults
1446	sheep	female	Garbatulla	Isiolo	0.064	0.063	0.0635	7.122826697	Negative	adults
1447	sheep	male	Garbatulla	Isiolo	0.056	0.061	0.0585	6.561974201	Negative	adults
1448	goats	female	Garbatulla	Isiolo	0.062	0.054	0.058	6.223175966	Negative	adults
1449	goats	female	Garbatulla	Isiolo	0.075	0.073	0.074	7.939914163	Negative	adults
1450	goats	female	Garbatulla	Isiolo	0.094	0.092	0.093	9.978540773	Negative	adults
1451	goats	male	Garbatulla	Isiolo	0.073	0.06	0.0665	7.135193133	Negative	adults
1452	goats	female	Garbatulla	Isiolo	0.113	0.109	0.111	11.90987124	Negative	adults
1453	sheep	male	Kinna	Isiolo	0.046	0.047	0.0465	5.8125	Negative	adults
1454	sheep	female	Kinna	Isiolo	0.1	0.1	0.1	12.5	Negative	adults
1455	goats	female	Kinna	Isiolo	0.056	0.051	0.0535	6.6875	Negative	adults
1456	sheep	female	Kinna	Isiolo	0.059	0.059	0.059	6.330472103	Negative	adults
1457	sheep	male	Garbatulla	Isiolo	2.115	2.075	2.095	234.9971957	Positive	adults
1458	sheep	female	Garbatulla	Isiolo	1.472	1.443	1.4575	156.3841202	Positive	adults
1459	sheep	female	Garbatulla	Isiolo	0.057	0.057	0.057	6.393718452	Negative	adults
1460	sheep	female	Garbatulla	Isiolo	0.046	0.044	0.045	5.047672462	Negative	adults
1461	sheep	female	Garbatulla	Isiolo	0.071	0.07	0.0705	7.564377682	Negative	adults
1462	goats	female	Kinna	Isiolo	0.117	0.111	0.114	12.23175966	Negative	adults
1463	goats	male	Kinna	Isiolo	0.458	0.467	0.4625	49.62446352	Positive	adults
1464	sheep	female	Kinna	Isiolo	0.06	0.061	0.0605	6.491416309	Negative	adults
1465	sheep	female	Kinna	Isiolo	0.055	0.06	0.0575	6.169527897	Negative	adults
1466	goats	male	Kinna	Isiolo	0.97	1.052	1.011	126.375	Positive	adults
1467	goats	female	Kinna	Isiolo	0.052	0.058	0.055	5.901287554	Negative	adults
1468	goats	female	Kinna	Isiolo	0.781	0.749	0.765	82.08154506	Positive	adults
1469	goats	male	Kinna	Isiolo	0.842	0.89	0.866	108.25	Positive	adults
1470	goats	female	Kinna	Isiolo	0.049	0.056	0.0525	5.63304721	Negative	adults
1471	goats	female	Kinna	Isiolo	0.963	0.985	0.974	121.75	Positive	adults
1472	goats	female	Kinna	Isiolo	1.069	1.286	1.1775	147.1875	Positive	adults
1473	goats	female	Kinna	Isiolo	0.195	0.186	0.1905	23.8125	Negative	young_adults
1474	goats	male	Kinna	Isiolo	0.413	0.386	0.3995	49.9375	Positive	adults
1475	goats	female	Kinna	Isiolo	0.103	0.093	0.098	12.25	Negative	adults
1476	goats	female	Kinna	Isiolo	0.09	0.045	0.0675	8.4375	Negative	adults
1477	sheep	female	Kinna	Isiolo	0.157	0.164	0.1605	20.0625	Negative	adults
1478	sheep	male	Kinna	Isiolo	0.072	0.07	0.071	7.618025751	Negative	adults
1479	goats	female	Sericho	Isiolo	0.12	0.13	0.125	15.58603491	Negative	adults
1480	goats	female	Sericho	Isiolo	0.07	0.082	0.076	9.476309227	Negative	adults
1481	goats	female	Sericho	Isiolo	0.067	0.072	0.0695	8.665835411	Negative	adults
1482	goats	female	Sericho	Isiolo	0.065	0.073	0.069	8.603491272	Negative	adults
1483	goats	male	Sericho	Isiolo	0.071	0.086	0.0785	9.788029925	Negative	adults
1484	sheep	male	Sericho	Isiolo	0.065	0.069	0.067	7.89163722	Negative	adults
1485	sheep	female	Sericho	Isiolo	0.091	0.079	0.085	10.01177856	Negative	adults
1486	sheep	female	Sericho	Isiolo	0.372	0.37	0.371	43.69846879	Positive	adults
1487	sheep	female	Sericho	Isiolo	0.068	0.061	0.0645	7.597173145	Negative	adults
1488	sheep	female	Sericho	Isiolo	0.068	0.056	0.062	7.302709069	Negative	adults
1489	goats	female	Sericho	Isiolo	0.072	0.069	0.0705	8.840125392	Negative	adults
1490	goats	female	Sericho	Isiolo	0.066	0.062	0.064	8.02507837	Negative	adults
1491	goats	male	Sericho	Isiolo	0.095	0.063	0.079	9.905956113	Negative	adults
1492	goats	female	Sericho	Isiolo	0.098	0.099	0.0985	12.35109718	Negative	adults
1493	goats	male	Sericho	Isiolo	1.773	1.743	1.758	220.4388715	Positive	adults
1494	sheep	female	Sericho	Isiolo	1.413	1.394	1.4035	173.700495	Positive	adults
1495	sheep	male	Sericho	Isiolo	0.057	0.052	0.0545	6.745049505	Negative	adults
1496	sheep	male	Sericho	Isiolo	0.069	0.065	0.067	8.292079208	Negative	young_adults
1497	sheep	female	Sericho	Isiolo	0.058	0.052	0.055	6.806930693	Negative	young_adults
1498	sheep	female	Sericho	Isiolo	0.097	0.096	0.0965	11.94306931	Negative	adults
1499	goats	female	Sericho	Isiolo	0.3	0.316	0.308	38.62068966	Positive	adults
1500	goats	female	Sericho	Isiolo	0.079	0.08	0.0795	9.968652038	Negative	adults
1501	goats	female	Sericho	Isiolo	1.427	1.619	1.523	190.9717868	Positive	adults
1502	goats	female	Sericho	Isiolo	0.047	0.062	0.0545	6.833855799	Negative	adults
1503	goats	male	Sericho	Isiolo	0.067	0.07	0.0685	8.589341693	Negative	adults
1504	sheep	female	Sericho	Isiolo	0.058	0.114	0.086	10.64356436	Negative	adults
1505	sheep	female	Sericho	Isiolo	0.056	0.06	0.058	7.178217822	Negative	adults
1506	sheep	female	Sericho	Isiolo	0.146	0.146	0.146	18.06930693	Negative	young_adults
1507	sheep	female	Sericho	Isiolo	0.222	0.215	0.2185	27.04207921	Negative	adults
1508	sheep	female	Sericho	Isiolo	0.07	0.072	0.071	8.787128713	Negative	adults
1509	cattle	female	Sericho	Isiolo	0.678	0.915	0.7965	123.9688716	Positive	adults
1510	cattle	female	Sericho	Isiolo	0.106	0.13	0.118	18.36575875	Negative	young_adults
1511	cattle	female	Sericho	Isiolo	1.392	1.657	1.5245	237.2762646	Positive	adults
1512	cattle	male	Sericho	Isiolo	0.105	0.116	0.1105	17.19844358	Negative	young_adults
1513	goats	female	Sericho	Isiolo	0.657	0.64	0.6485	63.82874016	Positive	adults
1514	goats	female	Sericho	Isiolo	0.051	0.048	0.0495	4.872047244	Negative	adults
1515	goats	female	Sericho	Isiolo	0.052	0.045	0.0485	4.773622047	Negative	adults
1516	goats	male	Sericho	Isiolo	0.049	0.056	0.0525	5.167322835	Negative	adults
1517	goats	male	Sericho	Isiolo	0.052	0.055	0.0535	5.265748031	Negative	young_adults
1518	sheep	female	Sericho	Isiolo	0.049	0.053	0.051	6.311881188	Negative	adults
1519	sheep	female	Sericho	Isiolo	0.043	0.051	0.047	5.816831683	Negative	adults
1520	sheep	male	Sericho	Isiolo	1.632	1.686	1.659	205.3217822	Positive	adults
1521	sheep	male	Sericho	Isiolo	0.064	0.045	0.0545	6.745049505	Negative	adults
1522	sheep	female	Sericho	Isiolo	0.045	0.055	0.05	6.188118812	Negative	adults
1523	goats	female	Sericho	Isiolo	0.064	0.058	0.061	7.011494253	Negative	adults
1524	goats	female	Sericho	Isiolo	0.057	0.051	0.054	6.206896552	Negative	adults
1525	goats	female	Sericho	Isiolo	0.053	0.05	0.0515	5.91954023	Negative	adults
1526	goats	female	Sericho	Isiolo	0.08	0.078	0.079	9.08045977	Negative	adults
1527	goats	male	Sericho	Isiolo	0.122	0.129	0.1255	14.42528736	Negative	adults
1528	sheep	female	Sericho	Isiolo	0.055	0.048	0.0515	5.561555076	Negative	adults
1529	sheep	female	Sericho	Isiolo	0.15	0.153	0.1515	16.36069114	Negative	adults
1530	sheep	female	Sericho	Isiolo	0.063	0.059	0.061	6.587473002	Negative	adults
1531	sheep	female	Sericho	Isiolo	0.051	0.05	0.0505	5.453563715	Negative	adults
1532	sheep	male	Sericho	Isiolo	0.068	0.065	0.0665	7.181425486	Negative	adults
1533	cattle	female	Sericho	Isiolo	2.158	2.171	2.1645	239.9667406	Positive	adults
1534	cattle	female	Sericho	Isiolo	2.084	2.056	2.07	229.4900222	Positive	adults
1535	cattle	female	Sericho	Isiolo	1.126	1.139	1.1325	125.5543237	Positive	adults
1536	cattle	female	Sericho	Isiolo	0.044	0.048	0.046	5.099778271	Negative	adults
1537	cattle	female	Sericho	Isiolo	2.056	1.952	2.004	222.172949	Positive	young_adults
1538	cattle	female	Sericho	Isiolo	1.691	1.689	1.69	187.3614191	Positive	adults
1539	cattle	female	Sericho	Isiolo	2.272	2.359	2.3155	256.7073171	Positive	adults
1540	cattle	male	Sericho	Isiolo	0.071	0.071	0.071	7.871396896	Negative	young_adults
1541	cattle	male	Sericho	Isiolo	0.054	0.043	0.0485	5.376940133	Negative	young_adults
1542	cattle	female	Sericho	Isiolo	0.042	0.044	0.043	4.767184035	Negative	young_adults
1543	cattle	female	Sericho	Isiolo	0.833	0.884	0.8585	95.17738359	Positive	adults
1544	cattle	female	Sericho	Isiolo	2.184	2.165	2.1745	241.075388	Positive	adults
1545	cattle	female	Sericho	Isiolo	0.289	0.268	0.2785	30.87583149	Positive	adults
1546	cattle	male	Sericho	Isiolo	0.198	0.205	0.2015	22.33924612	Negative	young_adults
1547	cattle	male	Sericho	Isiolo	0.049	0.051	0.05	5.543237251	Negative	young_adults
1548	goats	female	Sericho	Isiolo	0.06	0.062	0.061	6.003937008	Negative	adults
1549	goats	female	Sericho	Isiolo	0.56	0.591	0.5755	56.64370079	Positive	adults
1550	goats	female	Sericho	Isiolo	0.056	0.058	0.057	5.61023622	Negative	adults
1551	goats	female	Sericho	Isiolo	0.111	0.113	0.112	11.02362205	Negative	adults
1552	goats	male	Sericho	Isiolo	0.052	0.048	0.05	4.921259843	Negative	adults
1553	sheep	female	Sericho	Isiolo	0.055	0.062	0.0585	7.24009901	Negative	adults
1554	sheep	male	Sericho	Isiolo	0.057	0.057	0.057	7.054455446	Negative	young_adults
1555	sheep	female	Sericho	Isiolo	0.066	0.059	0.0625	7.735148515	Negative	adults
1556	sheep	male	Sericho	Isiolo	0.043	0.053	0.048	5.940594059	Negative	young_adults
1557	sheep	male	Sericho	Isiolo	0.07	0.073	0.0715	8.849009901	Negative	adults
1558	cattle	female	Sericho	Isiolo	1.413	1.344	1.3785	172.5281602	Positive	adults
1559	cattle	female	Sericho	Isiolo	1.366	1.394	1.38	172.7158949	Positive	adults
1560	cattle	female	Sericho	Isiolo	1.447	1.464	1.4555	182.1652065	Positive	adults
1561	goats	female	Sericho	Isiolo	0.057	0.074	0.0655	6.446850394	Negative	adults
1562	goats	female	Sericho	Isiolo	0.057	0.064	0.0605	5.954724409	Negative	adults
1563	goats	female	Sericho	Isiolo	1.631	1.597	1.614	158.8582677	Positive	adults
1564	goats	male	Sericho	Isiolo	0.047	0.043	0.045	4.429133858	Negative	adults
1565	goats	male	Sericho	Isiolo	0.047	0.051	0.049	4.822834646	Negative	young_adults
1566	sheep	female	Sericho	Isiolo	0.086	0.167	0.1265	15.65594059	Negative	adults
1567	sheep	female	Sericho	Isiolo	0.054	0.056	0.055	6.806930693	Negative	adults
1568	sheep	male	Sericho	Isiolo	0.06	0.059	0.0595	7.363861386	Negative	adults
1569	sheep	female	Sericho	Isiolo	0.104	0.101	0.1025	11.06911447	Negative	adults
1570	sheep	female	Sericho	Isiolo	0.075	0.078	0.0765	8.261339093	Negative	adults
1571	cattle	male	Sericho	Isiolo	0.049	0.061	0.055	6.32183908	Negative	calves
1572	cattle	male	Sericho	Isiolo	1.389	1.367	1.378	158.3908046	Positive	adults
1573	cattle	female	Sericho	Isiolo	1.948	1.926	1.937	222.6436782	Positive	adults
1574	cattle	female	Sericho	Isiolo	2.069	2.104	2.0865	239.8275862	Positive	adults
1575	cattle	female	Sericho	Isiolo	1.26	1.433	1.3465	154.7701149	Positive	adults
1576	cattle	female	Sericho	Isiolo	1.29	1.331	1.3105	150.6321839	Positive	adults
1577	cattle	female	Sericho	Isiolo	1.051	1.046	1.0485	120.5172414	Positive	calves
1578	cattle	female	Sericho	Isiolo	0.062	0.066	0.064	7.095343681	Negative	calves
1579	sheep	female	Garbatulla	Isiolo	0.075	0.064	0.0695	7.839819515	Negative	adults
1580	sheep	female	Garbatulla	Isiolo	0.115	0.113	0.114	12.85956007	Negative	adults
1581	sheep	female	Garbatulla	Isiolo	0.072	0.073	0.0725	8.17822899	Negative	adults
1582	sheep	male	Garbatulla	Isiolo	0.048	0.049	0.0485	5.470953187	Negative	adults
1583	goats	male	Sericho	Isiolo	0.076	0.067	0.0715	8.9375	Negative	adults
1584	goats	female	Sericho	Isiolo	0.071	0.054	0.0625	7.8125	Negative	adults
1585	goats	female	Sericho	Isiolo	1.06	1.038	1.049	131.125	Positive	adults
1586	goats	female	Sericho	Isiolo	0.094	0.094	0.094	11.75	Negative	adults
1587	goats	female	Sericho	Isiolo	0.065	0.057	0.061	7.625	Negative	adults
1588	sheep	female	Sericho	Isiolo	0.06	0.06	0.06	7.164179104	Negative	adults
1589	sheep	female	Sericho	Isiolo	0.071	0.063	0.067	8	Negative	adults
1590	sheep	female	Sericho	Isiolo	0.184	0.176	0.18	21.49253731	Negative	adults
1591	sheep	female	Sericho	Isiolo	0.068	0.076	0.072	8.597014925	Negative	adults
1592	sheep	male	Sericho	Isiolo	0.069	0.065	0.067	8	Negative	adults
1593	goats	female	Sericho	Isiolo	0.061	0.061	0.061	7.625	Negative	adults
1594	goats	female	Sericho	Isiolo	0.079	0.088	0.0835	10.4375	Negative	adults
1595	goats	female	Sericho	Isiolo	0.069	0.067	0.068	8.5	Negative	adults
1596	goats	female	Sericho	Isiolo	0.101	0.099	0.1	12.5	Negative	adults
1597	goats	male	Sericho	Isiolo	0.064	0.068	0.066	8.25	Negative	adults
1598	sheep	female	Sericho	Isiolo	0.072	0.072	0.072	8.597014925	Negative	adults
1599	sheep	female	Sericho	Isiolo	0.208	0.225	0.2165	25.85074627	Negative	adults
1600	sheep	female	Sericho	Isiolo	0.757	0.731	0.744	88.8358209	Positive	adults
1601	sheep	male	Sericho	Isiolo	0.071	0.07	0.0705	8.417910448	Negative	adults
1602	cattle	female	Sericho	Isiolo	1.392	1.465	1.4285	168.2567727	Positive	adults
1603	cattle	female	Sericho	Isiolo	1.012	1.217	1.1145	131.2720848	Positive	adults
1604	cattle	female	Sericho	Isiolo	0.962	1.049	1.0055	156.4980545	Positive	adults
1605	cattle	female	Sericho	Isiolo	0.086	0.088	0.087	10.24734982	Negative	young_adults
1606	cattle	male	Sericho	Isiolo	0.293	0.299	0.296	34.86454653	Positive	adults
1607	cattle	female	Sericho	Isiolo	1.196	1.153	1.1745	182.8015564	Positive	adults
1608	cattle	female	Sericho	Isiolo	1.767	1.752	1.7595	273.8521401	Positive	adults
1609	cattle	female	Sericho	Isiolo	1.018	1.05	1.034	160.9338521	Positive	adults
1610	cattle	female	Sericho	Isiolo	0.887	0.899	0.893	138.9883268	Positive	adults
1611	cattle	female	Sericho	Isiolo	0.079	0.061	0.07	10.89494163	Negative	young_adults
1612	goats	female	Sericho	Isiolo	0.074	0.078	0.076	9.476309227	Negative	adults
1613	goats	female	Sericho	Isiolo	0.058	0.067	0.0625	7.793017456	Negative	adults
1614	goats	female	Sericho	Isiolo	0.076	0.078	0.077	9.600997506	Negative	adults
1615	goats	female	Sericho	Isiolo	0.069	0.097	0.083	10.34912718	Negative	adults
1616	goats	female	Sericho	Isiolo	0.183	0.157	0.17	21.19700748	Negative	adults
1617	goats	female	Sericho	Isiolo	0.068	0.071	0.0695	8.665835411	Negative	adults
1618	goats	female	Sericho	Isiolo	0.059	0.06	0.0595	7.418952618	Negative	adults
1619	goats	male	Sericho	Isiolo	0.089	0.092	0.0905	11.28428928	Negative	adults
1620	sheep	female	Sericho	Isiolo	0.104	0.141	0.1225	14.62686567	Negative	adults
1621	sheep	female	Sericho	Isiolo	0.06	0.063	0.0615	7.343283582	Negative	adults
1622	sheep	female	Sericho	Isiolo	0.061	0.065	0.063	7.52238806	Negative	adults
1623	sheep	female	Sericho	Isiolo	0.062	0.063	0.0625	7.462686567	Negative	adults
1624	sheep	male	Sericho	Isiolo	0.06	0.056	0.058	6.925373134	Negative	adults
1625	goats	female	Sericho	Isiolo	0.116	0.09	0.103	12.84289277	Negative	adults
1626	goats	male	Sericho	Isiolo	0.063	0.063	0.063	7.855361596	Negative	adults
1627	sheep	female	Sericho	Isiolo	0.047	0.05	0.0485	5.791044776	Negative	adults
1628	sheep	female	Sericho	Isiolo	0.063	0.064	0.0635	7.582089552	Negative	adults
1629	sheep	female	Sericho	Isiolo	0.086	0.09	0.088	10.50746269	Negative	adults
1630	sheep	female	Sericho	Isiolo	0.073	0.071	0.072	8.597014925	Negative	adults
1631	sheep	male	Sericho	Isiolo	0.051	0.054	0.0525	6.268656716	Negative	adults
1632	cattle	female	Sericho	Isiolo	0.921	0.981	0.951	148.0155642	Positive	adults
1633	cattle	female	Sericho	Isiolo	1.375	1.451	1.413	219.922179	Positive	adults
1634	cattle	female	Sericho	Isiolo	1.046	1.137	1.0915	169.8832685	Positive	adults
1635	cattle	female	Sericho	Isiolo	0.971	0.995	0.983	152.9961089	Positive	adults
1636	goats	female	Sericho	Isiolo	1.856	1.854	1.855	231.2967581	Positive	adults
1637	goats	female	Sericho	Isiolo	0.054	0.059	0.0565	7.044887781	Negative	adults
1638	goats	female	Sericho	Isiolo	0.066	0.059	0.0625	7.836990596	Negative	adults
1639	goats	female	Sericho	Isiolo	0.075	0.068	0.0715	8.965517241	Negative	adults
1640	goats	female	Sericho	Isiolo	0.064	0.06	0.062	7.774294671	Negative	adults
1641	goats	female	Sericho	Isiolo	0.06	0.051	0.0555	6.959247649	Negative	adults
1642	goats	male	Sericho	Isiolo	1.848	1.833	1.8405	230.7836991	Positive	adults
1643	goats	female	Sericho	Isiolo	0.062	0.05	0.056	7.021943574	Negative	adults
1644	goats	female	Sericho	Isiolo	0.056	0.065	0.0605	7.586206897	Negative	adults
1645	goats	female	Sericho	Isiolo	0.175	0.176	0.1755	22.00626959	Negative	adults
1646	goats	female	Sericho	Isiolo	0.06	0.06	0.06	7.523510972	Negative	adults
1647	goats	male	Sericho	Isiolo	0.081	0.085	0.083	10.40752351	Negative	adults
1648	sheep	female	Sericho	Isiolo	0.059	0.056	0.0575	7.116336634	Negative	adults
1649	sheep	female	Sericho	Isiolo	0.398	0.376	0.387	47.8960396	Positive	adults
1650	sheep	female	Sericho	Isiolo	0.066	0.062	0.064	7.920792079	Negative	adults
1651	sheep	female	Sericho	Isiolo	0.045	0.057	0.051	6.311881188	Negative	adults
1652	sheep	male	Sericho	Isiolo	0.058	0.051	0.0545	6.745049505	Negative	adults
1653	cattle	female	Sericho	Isiolo	1.089	0.905	0.997	155.1750973	Positive	adults
1654	cattle	female	Sericho	Isiolo	1.399	1.306	1.3525	210.5058366	Positive	adults
1655	cattle	female	Sericho	Isiolo	0.922	0.926	0.924	143.8132296	Positive	adults
1656	cattle	female	Sericho	Isiolo	0.207	0.383	0.295	45.91439689	Positive	young_adults
1657	sheep	female	Sericho	Isiolo	0.069	0.063	0.066	8.168316832	Negative	adults
1658	goats	male	Sericho	Isiolo	0.065	0.063	0.064	6.299212598	Negative	adults
1659	cattle	female	Sericho	Isiolo	1.095	1.136	1.1155	173.618677	Positive	adults
1660	cattle	female	Sericho	Isiolo	1.087	1.079	1.083	135.5444305	Positive	adults
1661	goats	female	Sericho	Isiolo	0.066	0.062	0.064	6.299212598	Negative	adults
1662	sheep	female	Sericho	Isiolo	0.053	0.05	0.0515	6.373762376	Negative	adults
1663	goats	female	Sericho	Isiolo	0.563	0.549	0.556	54.72440945	Positive	adults
1664	goats	female	Sericho	Isiolo	0.055	0.056	0.0555	5.462598425	Negative	adults
1665	goats	female	Sericho	Isiolo	0.093	0.082	0.0875	8.612204724	Negative	adults
1666	sheep	female	Sericho	Isiolo	0.062	0.061	0.0615	7.611386139	Negative	adults
1667	goats	male	Sericho	Isiolo	0.108	0.103	0.1055	10.38385827	Negative	adults
1668	cattle	female	Sericho	Isiolo	1.535	1.508	1.5215	236.8093385	Positive	adults
1669	sheep	male	Sericho	Isiolo	0.053	0.052	0.0525	6.497524752	Negative	adults
1670	sheep	female	Sericho	Isiolo	0.085	0.081	0.083	10.27227723	Negative	adults
1671	sheep	female	Sericho	Isiolo	0.07	0.077	0.0735	7.937365011	Negative	adults
1672	goats	female	Sericho	Isiolo	0.118	0.119	0.1185	11.66338583	Negative	adults
1673	goats	female	Sericho	Isiolo	1.299	1.364	1.3315	131.0531496	Positive	adults
1674	sheep	male	Sericho	Isiolo	0.078	0.07	0.074	7.991360691	Negative	adults
1675	sheep	female	Sericho	Isiolo	0.059	0.055	0.057	6.155507559	Negative	adults
1676	goats	female	Sericho	Isiolo	0.056	0.045	0.0505	4.970472441	Negative	adults
1677	sheep	female	Sericho	Isiolo	0.062	0.055	0.0585	6.3174946	Negative	adults
1678	goats	female	Sericho	Isiolo	0.095	0.097	0.096	9.448818898	Negative	adults
1679	sheep	female	Sericho	Isiolo	0.085	0.089	0.087	9.39524838	Negative	adults
1680	goats	female	Sericho	Isiolo	0.054	0.06	0.057	6.678383128	Negative	adults
1681	sheep	female	Sericho	Isiolo	0.064	0.062	0.063	6.803455724	Negative	adults
1682	goats	female	Sericho	Isiolo	0.061	0.055	0.058	5.708661417	Negative	adults
1683	sheep	female	Garbatulla	Isiolo	0.06	0.06	0.06	8.804108584	Negative	adults
1684	goats	male	Garbatulla	Isiolo	0.058	0.078	0.068	6.355140187	Negative	young_adults
1685	goats	female	Garbatulla	Isiolo	0.071	0.062	0.0665	6.214953271	Negative	adults
1686	goats	female	Garbatulla	Isiolo	0.055	0.054	0.0545	4.90990991	Negative	adults
1687	goats	female	Garbatulla	Isiolo	0.06	0.062	0.061	5.495495495	Negative	adults
1688	sheep	female	Garbatulla	Isiolo	0.049	0.051	0.05	7.336757153	Negative	young_adults
1689	goats	female	Garbatulla	Isiolo	0.063	0.06	0.0615	5.747663551	Negative	adults
1690	sheep	male	Garbatulla	Isiolo	0.059	0.053	0.056	8.217168012	Negative	adults
1691	sheep	female	Garbatulla	Isiolo	0.048	0.046	0.047	6.896551724	Negative	adults
1692	sheep	male	Garbatulla	Isiolo	0.059	0.054	0.0565	8.290535583	Negative	young_adults
1693	goats	female	Garbatulla	Isiolo	0.06	0.053	0.0565	5.09009009	Negative	adults
1694	goats	male	Garbatulla	Isiolo	0.052	0.06	0.056	5.045045045	Negative	young_adults
1695	goats	female	Garbatulla	Isiolo	0.063	0.055	0.059	5.514018692	Negative	adults
1696	sheep	female	Garbatulla	Isiolo	0.047	0.077	0.062	9.09757887	Negative	adults
1697	goats	female	Garbatulla	Isiolo	0.057	0.064	0.0605	5.45045045	Negative	adults
1698	sheep	female	Garbatulla	Isiolo	1.254	1.656	1.455	213.4996332	Positive	adults
1699	goats	female	Garbatulla	Isiolo	0.067	0.055	0.061	5.495495495	Negative	adults
1700	sheep	male	Garbatulla	Isiolo	0.569	0.563	0.566	83.05209098	Positive	young_adults
1701	goats	female	Garbatulla	Isiolo	0.04	0.047	0.0435	4.065420561	Negative	adults
1702	sheep	female	Garbatulla	Isiolo	1.218	1.202	1.21	177.5495231	Positive	adults
1703	goats	female	Garbatulla	Isiolo	0.084	0.084	0.084	7.85046729	Negative	adults
1704	sheep	female	Garbatulla	Isiolo	0.082	0.092	0.087	10.53906723	Negative	adults
1705	sheep	female	Garbatulla	Isiolo	0.058	0.054	0.056	6.783767414	Negative	adults
1706	sheep	male	Garbatulla	Isiolo	0.118	0.108	0.113	13.68867353	Negative	adults
1707	sheep	female	Garbatulla	Isiolo	0.065	0.058	0.0615	7.450030285	Negative	adults
1708	goats	female	Garbatulla	Isiolo	0.074	0.053	0.0635	7.523696682	Negative	adults
1709	sheep	female	Garbatulla	Isiolo	0.133	0.127	0.13	15.7480315	Negative	adults
1710	sheep	male	Garbatulla	Isiolo	0.049	0.058	0.0535	6.480920654	Negative	young_adults
1711	sheep	female	Garbatulla	Isiolo	0.058	0.062	0.06	7.268322229	Negative	adults
1712	goats	male	Garbatulla	Isiolo	0.048	0.048	0.048	5.687203791	Negative	young_adults
1713	sheep	female	Garbatulla	Isiolo	0.09	0.086	0.088	10.66020594	Negative	adults
1714	sheep	female	Garbatulla	Isiolo	0.105	0.114	0.1095	13.26468807	Negative	adults
1715	sheep	female	Garbatulla	Isiolo	0.084	0.089	0.0865	10.47849788	Negative	young_adults
1716	sheep	female	Garbatulla	Isiolo	0.05	0.051	0.0505	6.117504543	Negative	adults
1717	goats	female	Garbatulla	Isiolo	0.057	0.049	0.053	6.279620853	Negative	adults
1718	goats	male	Garbatulla	Isiolo	0.051	0.047	0.049	5.805687204	Negative	calves
1719	sheep	female	Garbatulla	Isiolo	0.06	0.059	0.0595	7.207752877	Negative	adults
1720	sheep	female	Garbatulla	Isiolo	0.088	0.086	0.087	10.95717884	Negative	adults
1721	goats	female	Garbatulla	Isiolo	0.064	0.053	0.0585	7.56302521	Negative	adults
1722	goats	female	Garbatulla	Isiolo	0.063	0.061	0.062	7.345971564	Negative	adults
1723	goats	female	Garbatulla	Isiolo	0.721	0.705	0.713	84.47867299	Positive	adults
1724	camels	female	Kinna	Isiolo	2.039	2.053	2.046	198.3519147	Positive	adults
1725	camels	female	Kinna	Isiolo	2.082	2.091	2.0865	202.2782356	Positive	adults
1726	camels	female	Kinna	Isiolo	2.164	2.111	2.1375	207.2224915	Positive	adults
1727	sheep	female	Kinna	Isiolo	0.051	0.051	0.051	5.182926829	Negative	adults
1728	cattle	female	Kinna	Isiolo	0.047	0.063	0.055	5.332040717	Negative	young_adults
1729	cattle	female	Kinna	Isiolo	1.727	1.639	1.683	163.160446	Positive	adults
1730	cattle	female	Kinna	Isiolo	2.022	1.915	1.9685	190.8385846	Positive	adults
1731	cattle	female	Kinna	Isiolo	0.171	0.167	0.169	16.38390693	Negative	adults
1732	goats	female	Kinna	Isiolo	0.104	0.097	0.1005	10.36082474	Negative	adults
1733	goats	female	Kinna	Isiolo	0.067	0.063	0.065	6.701030928	Negative	adults
1734	goats	female	Kinna	Isiolo	0.052	0.052	0.052	5.360824742	Negative	adults
1735	goats	female	Kinna	Isiolo	0.09	0.087	0.0885	9.12371134	Negative	adults
1736	goats	male	Kinna	Isiolo	0.099	0.098	0.0985	10.15463918	Negative	adults
1737	sheep	female	Kinna	Isiolo	0.055	0.054	0.0545	5.618556701	Negative	adults
1738	sheep	female	Kinna	Isiolo	0.073	0.077	0.075	7.731958763	Negative	adults
1739	sheep	female	Kinna	Isiolo	0.082	0.075	0.0785	8.092783505	Negative	young_adults
1740	sheep	female	Kinna	Isiolo	0.095	0.095	0.095	9.793814433	Negative	adults
1741	sheep	male	Kinna	Isiolo	0.386	0.382	0.384	39.58762887	Positive	adults
1742	goats	female	Kinna	Isiolo	0.09	0.082	0.086	8.865979381	Negative	adults
1743	sheep	female	Kinna	Isiolo	0.063	0.05	0.0565	5.741869919	Negative	adults
1744	goats	female	Kinna	Isiolo	0.067	0.07	0.0685	7.06185567	Negative	adults
1745	sheep	female	Kinna	Isiolo	0.059	0.053	0.056	5.691056911	Negative	adults
1746	sheep	female	Kinna	Isiolo	0.049	0.056	0.0525	5.335365854	Negative	adults
1747	sheep	female	Kinna	Isiolo	0.054	0.06	0.057	5.792682927	Negative	adults
1748	sheep	female	Kinna	Isiolo	0.101	0.085	0.093	9.451219512	Negative	adults
1749	sheep	male	Kinna	Isiolo	0.055	0.057	0.056	5.691056911	Negative	adults
1750	sheep	female	Kinna	Isiolo	0.086	0.081	0.0835	8.485772358	Negative	adults
1751	goats	female	Kinna	Isiolo	0.054	0.051	0.0525	5.412371134	Negative	adults
1752	sheep	female	Kinna	Isiolo	0.138	0.135	0.1365	13.87195122	Negative	adults
1753	goats	female	Kinna	Isiolo	0.062	0.05	0.056	5.773195876	Negative	adults
1754	goats	female	Kinna	Isiolo	0.177	0.17	0.1735	17.88659794	Negative	adults
1755	sheep	female	Kinna	Isiolo	0.054	0.06	0.057	5.792682927	Negative	adults
1756	goats	female	Kinna	Isiolo	0.064	0.061	0.0625	6.443298969	Negative	adults
1757	goats	female	Kinna	Isiolo	0.059	0.075	0.067	6.953814219	Negative	adults
1758	goats	male	Kinna	Isiolo	0.089	0.098	0.0935	9.704203425	Negative	adults
1759	sheep	female	Kinna	Isiolo	0.099	0.097	0.098	9.959349593	Negative	adults
1760	sheep	female	Kinna	Isiolo	0.094	0.101	0.0975	9.908536585	Negative	adults
1761	goats	female	Kinna	Isiolo	0.043	0.042	0.0425	4.078694818	Negative	young_adults
1762	goats	female	Kinna	Isiolo	0.062	0.052	0.057	5.87628866	Negative	calves
1763	sheep	female	Kinna	Isiolo	0.052	0.053	0.0525	5.335365854	Negative	calves
1764	sheep	male	Kinna	Isiolo	0.053	0.046	0.0495	5.030487805	Negative	calves
1765	sheep	female	Kinna	Isiolo	0.05	0.045	0.0475	4.827235772	Negative	adults
1766	goats	female	Kinna	Isiolo	0.055	0.056	0.0555	5.326295585	Negative	adults
1767	goats	female	Kinna	Isiolo	0.066	0.048	0.057	5.9159315	Negative	adults
1768	sheep	female	Kinna	Isiolo	0.061	0.06	0.0605	6.148373984	Negative	adults
	camels	female	Kinna	Isiolo	1.882	1.852	1.867	174.5675549	Positive	adults
	camels	female	Kinna	Isiolo	1.948	2.017	1.9825	185.3669939	Positive	adults
	camels	female	Kinna	Isiolo	1.662	1.653	1.6575	154.9789621	Positive	adults
	camels	female	Kinna	Isiolo	1.642	1.713	1.6775	156.8489949	Positive	adults
	camels	female	Kinna	Isiolo	1.824	1.751	1.7875	167.1341748	Positive	adults
	camels	female	Kinna	Isiolo	1.587	1.809	1.698	158.7657784	Positive	adults
	camels	female	Kinna	Isiolo	0.356	0.32	0.338	31.60355306	Positive	calves
	camels	female	Kinna	Isiolo	0.085	0.08	0.0825	7.713884993	Negative	young_adults
	camels	female	Kinna	Isiolo	0.121	0.127	0.124	11.5942029	Negative	young_adults
	camels	female	Kinna	Isiolo	0.611	0.632	0.6215	58.11126695	Positive	calves
	camels	male	Kinna	Isiolo	0.659	0.658	0.6585	61.57082749	Positive	young_adults
	camels	female	Kinna	Isiolo	0.554	0.587	0.5705	53.3426835	Positive	young_adults
	camels	male	Kinna	Isiolo	0.082	0.09	0.086	8.04114072	Negative	young_adults
	camels	female	Kinna	Isiolo	1.745	1.694	1.7195	160.7760636	Positive	young_adults
	camels	male	Kinna	Isiolo	0.971	0.947	0.959	89.66806919	Positive	calves
	camels	female	Kinna	Isiolo	1.71	1.693	1.7015	159.0930341	Positive	young_adults
	camels	female	Kinna	Isiolo	1.463	1.547	1.505	140.7199626	Positive	adults
	camels	male	Kinna	Isiolo	1.601	1.581	1.591	148.7611033	Positive	young_adults
	camels	female	Kinna	Isiolo	1.825	1.782	1.8035	168.630201	Positive	adults
	camels	female	Kinna	Isiolo	1.707	1.91	1.8085	169.0977092	Positive	adults
	camels	female	Garbatulla	Isiolo	1.762	1.806	1.784	166.8069191	Positive	NA
	camels	female	Garbatulla	Isiolo	1.686	1.722	1.704	159.3267882	Positive	NA
	camels	female	Garbatulla	Isiolo	1.577	1.679	1.628	152.2206639	Positive	NA
	camels	female	Garbatulla	Isiolo	1.724	1.701	1.7125	160.1215521	Positive	NA
	camels	female	Garbatulla	Isiolo	1.66	1.6	1.63	152.4076671	Positive	NA
	camels	female	Garbatulla	Isiolo	1.687	1.765	1.726	161.3838242	Positive	NA
	camels	female	Garbatulla	Isiolo	1.658	1.804	1.731	161.8513324	Positive	NA
	camels	female	Garbatulla	Isiolo	1.647	1.543	1.595	149.1351099	Positive	NA
	camels	female	Garbatulla	Isiolo	1.938	2.022	1.98	185.1332398	Positive	NA
	camels	female	Garbatulla	Isiolo	1.819	1.779	1.799	168.2094437	Positive	NA
	camels	female	Garbatulla	Isiolo	1.817	1.729	1.773	146.0461285	Positive	young_adults
	camels	female	Garbatulla	Isiolo	1.759	1.75	1.7545	164.0486209	Positive	adults
	camels	female	Garbatulla	Isiolo	2.054	2.058	2.056	192.2393642	Positive	calves
	camels	male	Garbatulla	Isiolo	0.344	0.346	0.345	32.25806452	Positive	calves
	camels	male	Garbatulla	Isiolo	0.058	0.073	0.0655	5.39538715	Negative	calves
	camels	female	Garbatulla	Isiolo	1.769	1.819	1.794	167.7419355	Positive	adults
	camels	female	Garbatulla	Isiolo	2.22	2.11	2.165	178.3360791	Positive	adults
	camels	female	Garbatulla	Isiolo	1.66	1.69	1.675	156.6152408	Positive	adults
	camels	female	Garbatulla	Isiolo	1.677	1.767	1.722	161.0098177	Positive	adults
	camels	male	Garbatulla	Isiolo	0.118	0.094	0.106	8.731466227	Negative	calves
	camels	female	Sericho	Isiolo	2.142	2.144	2.143	176.523888	Positive	calves
	camels	male	Sericho	Isiolo	1.954	1.903	1.9285	158.8550247	Positive	young_adults
	camels	male	Sericho	Isiolo	2.03	2.014	2.022	166.5568369	Positive	young_adults
	camels	female	Sericho	Isiolo	1.77	1.764	1.767	145.5518946	Positive	young_adults
	camels	female	Sericho	Isiolo	1.91	1.986	1.948	160.461285	Positive	adults
	camels	female	Sericho	Isiolo	2.082	2.108	2.095	172.5700165	Positive	adults
	camels	female	Sericho	Isiolo	2.079	2.049	2.064	170.0164745	Positive	adults
	camels	male	Sericho	Isiolo	0.059	0.059	0.059	4.859967051	Negative	young_adults
	camels	female	Sericho	Isiolo	1.931	1.981	1.956	161.1202636	Positive	adults
	camels	female	Sericho	Isiolo	1.964	1.891	1.9275	158.7726524	Positive	adults
	camels	female	Garbatulla	Isiolo	2.068	2.036	2.052	169.0280066	Positive	adults
	camels	female	Garbatulla	Isiolo	2.179	2.166	2.1725	178.9538715	Positive	adults
	camels	female	Garbatulla	Isiolo	1.979	1.927	1.953	160.8731466	Positive	adults
	camels	male	Garbatulla	Isiolo	1.226	1.207	1.2165	100.2059308	Positive	adults
	camels	male	Garbatulla	Isiolo	1.973	1.908	1.9405	159.8434926	Positive	adults
	camels	female	Sericho	Isiolo	2.052	2.118	2.085	171.7462932	Positive	adults
	camels	female	Sericho	Isiolo	2.045	2.031	2.038	167.8747941	Positive	adults
	camels	female	Sericho	Isiolo	1.918	1.933	1.9255	158.6079077	Positive	young_adults
	camels	female	Sericho	Isiolo	2.047	2.095	2.071	170.5930807	Positive	adults
	camels	female	Sericho	Isiolo	0.292	0.281	0.2865	23.59967051	Negative	young_adults
	camels	female	Sericho	Isiolo	1.873	1.874	1.8735	154.324547	Positive	adults
	camels	female	Sericho	Isiolo	1.588	1.581	1.5845	130.5189456	Positive	adults
	camels	male	Sericho	Isiolo	0.053	0.057	0.055	4.530477759	Negative	calves
	camels	male	Sericho	Isiolo	2.057	2.073	2.065	170.0988468	Positive	calves
	camels	female	Sericho	Isiolo	2.117	2.084	2.1005	173.0230643	Positive	adults
	camels	female	Garbatulla	Isiolo	2.171	2.111	2.141	176.3591433	Positive	adults
	camels	female	Garbatulla	Isiolo	2.037	2.057	2.047	168.616145	Positive	adults
	camels	female	Garbatulla	Isiolo	1.912	1.875	1.8935	155.9719934	Positive	adults
	camels	female	Garbatulla	Isiolo	2.193	2.133	2.163	178.1713344	Positive	adults
	camels	female	Garbatulla	Isiolo	2.201	2.158	2.1795	179.5304778	Positive	adults
	camels	male	Kinna	Isiolo	0.166	0.129	0.1475	13.79149135	Negative	young_adults
	camels	female	Kinna	Isiolo	1.703	1.747	1.725	161.2903226	Positive	young_adults
	camels	female	Kinna	Isiolo	0.148	0.163	0.1555	14.53950444	Negative	young_adults
	camels	female	Kinna	Isiolo	1.545	1.434	1.4895	139.2706872	Positive	adults
	camels	male	Kinna	Isiolo	1.578	1.547	1.5625	146.0963067	Positive	young_adults
	camels	female	Kinna	Isiolo	1.655	1.679	1.667	155.8672277	Positive	adults
	camels	female	Kinna	Isiolo	1.917	1.777	1.847	172.6975222	Positive	young_adults
	camels	female	Kinna	Isiolo	1.844	1.956	1.9	177.6531089	Positive	adults
	camels	female	Kinna	Isiolo	1.608	1.66	1.634	152.7816737	Positive	adults
	camels	female	Kinna	Isiolo	1.506	1.52	1.513	141.4679757	Positive	young_adults
