# Supplementary material for: Exposure patterns and the risk factors of Crimean Congo hemorrhagic fever virus amongst humans, livestock and selected wild animals at the human/livestock/wildlife interface in Isiolo County, upper eastern Kenya
Source: PLoS Negl Trop Dis. 2024 Sep 13;18(9):e0012083. doi: 10.1371/journal.pntd.0012083 (PMC11423962; doi:10.1371/journal.pntd.0012083)
Supplement: S1 Dataset — (ZIP) [file pntd.0012083.s002.zip › human_data.csv]

	Species	OD1	OD2	Final_OD	Sample_Positivity	Interpretation	gender
1	humans	0.05	0.054	0.052	5.546666667	Negative	male
2	humans	0.05	0.048	0.049	5.226666667	Negative	male
3	humans	0.293	0.318	0.3055	32.58666667	Positive	female
4	humans	0.067	0.067	0.067	6.402293359	Negative	male
5	humans	1.476	1.489	1.4825	141.6626851	Positive	male
6	humans	0.046	0.051	0.0485	4.634495939	Negative	male
7	humans	0.046	0.048	0.047	4.491161013	Negative	male
8	humans	0.102	0.107	0.1045	9.985666507	Negative	male
9	humans	0.047	0.054	0.0505	4.825609173	Negative	male
10	humans	0.047	0.049	0.048	4.58671763	Negative	female
11	humans	0.064	0.067	0.0655	6.986666667	Negative	male
12	humans	0.06	0.056	0.058	6.186666667	Negative	male
13	humans	0.046	0.046	0.046	4.906666667	Negative	male
14	humans	0.053	0.061	0.057	6.08	Negative	female
15	humans	0.052	0.05	0.051	5.44	Negative	female
16	humans	0.054	0.065	0.0595	6.346666667	Negative	male
17	humans	0.367	0.361	0.364	38.82666667	Positive	male
18	humans	0.047	0.051	0.049	5.226666667	Negative	male
19	humans	0.042	0.04	0.041	4.331748547	Negative	male
20	humans	0.076	0.059	0.0675	7.2	Negative	male
21	humans	0.049	0.054	0.0515	5.493333333	Negative	male
22	humans	0.046	0.049	0.0475	5.066666667	Negative	male
23	humans	0.048	0.052	0.05	5.28262018	Negative	male
24	humans	0.054	0.053	0.0535	5.706666667	Negative	male
25	humans	0.062	0.065	0.0635	6.708927628	Negative	male
26	humans	0.04	0.043	0.0415	4.384574749	Negative	male
27	humans	0.045	0.044	0.0445	4.70153196	Negative	male
28	humans	0.05	0.043	0.0465	4.912836767	Negative	male
29	humans	0.04	0.042	0.041	4.331748547	Negative	male
30	humans	0.04	0.04	0.04	4.226096144	Negative	male
31	humans	0.045	0.045	0.045	4.754358162	Negative	male
32	humans	0.04	0.042	0.041	4.331748547	Negative	male
33	humans	1.7	1.701	1.7005	179.6619123	Positive	male
34	humans	0.05	0.052	0.051	5.875576037	Negative	male
35	humans	0.07	0.066	0.068	7.834101382	Negative	male
36	humans	0.073	0.053	0.063	7.258064516	Negative	male
37	humans	0.059	0.051	0.055	6.33640553	Negative	male
38	humans	0.052	0.05	0.051	5.875576037	Negative	female
39	humans	0.053	0.054	0.0535	6.16359447	Negative	female
40	humans	0.051	0.054	0.0525	5.546751189	Negative	male
41	humans	0.052	0.054	0.053	5.59957739	Negative	male
42	humans	0.044	0.045	0.0445	4.70153196	Negative	male
43	humans	1.156	1.139	1.1475	132.2004608	Positive	male
44	humans	0.088	0.059	0.0735	8.467741935	Negative	male
45	humans	0.058	0.047	0.0525	6.048387097	Negative	male
46	humans	0.056	0.047	0.0515	5.933179724	Negative	male
47	humans	0.071	0.046	0.0585	6.739631336	Negative	male
48	humans	0.044	0.046	0.045	4.754358162	Negative	male
49	humans	0.09	0.078	0.084	8.874801902	Negative	male
50	humans	0.184	0.155	0.1695	17.90808241	Negative	male
51	humans	0.053	0.054	0.0535	5.706666667	Negative	male
52	humans	0.056	0.055	0.0555	5.92	Negative	male
53	humans	0.043	0.055	0.049	5.226666667	Negative	female
54	humans	0.064	0.065	0.0645	6.88	Negative	male
55	humans	0.063	0.047	0.055	5.866666667	Negative	male
56	humans	0.045	0.062	0.0535	5.706666667	Negative	male
57	humans	0.05	0.049	0.0495	5.702764977	Negative	female
58	humans	0.049	0.047	0.048	5.529953917	Negative	female
59	humans	0.062	0.065	0.0635	7.315668203	Negative	male
60	humans	0.051	0.044	0.0475	5.47235023	Negative	female
61	humans	0.52	0.499	0.5095	58.69815668	Positive	male
62	humans	0.061	0.057	0.059	6.797235023	Negative	female
63	humans	0.052	0.045	0.0485	5.587557604	Negative	male
64	humans	0.052	0.055	0.0535	6.16359447	Negative	female
65	humans	0.059	0.062	0.0605	6.970046083	Negative	male
66	humans	0.047	0.042	0.0445	5.126728111	Negative	male
67	humans	0.161	0.159	0.16	18.43317972	Negative	female
68	humans	0.044	0.046	0.045	5.184331797	Negative	male
69	humans	0.048	0.046	0.047	5.414746544	Negative	male
70	humans	0.045	0.047	0.046	5.299539171	Negative	male
71	humans	0.064	0.073	0.0685	6.345530338	Negative	male
72	humans	0.04	0.041	0.0405	3.751736915	Negative	male
73	humans	0.098	0.099	0.0985	9.12459472	Negative	male
74	humans	0.075	0.06	0.0675	7.226980728	Negative	female
75	humans	0.077	0.057	0.067	7.173447537	Negative	male
76	humans	0.313	0.289	0.301	32.22698073	Positive	male
77	humans	0.076	0.064	0.07	7.494646681	Negative	female
78	humans	0.066	0.059	0.0625	6.691648822	Negative	male
79	humans	1.427	1.116	1.2715	146.4861751	Positive	male
80	humans	0.062	0.056	0.059	6.316916488	Negative	female
81	humans	0.079	0.06	0.0695	7.44111349	Negative	male
82	humans	0.065	0.057	0.061	6.531049251	Negative	male
83	humans	0.059	0.058	0.0585	6.263383298	Negative	male
84	humans	0.059	0.057	0.058	6.209850107	Negative	male
85	humans	0.056	0.055	0.0555	5.942184154	Negative	female
86	humans	0.069	0.069	0.069	7.3875803	Negative	male
87	humans	0.07	0.055	0.0625	6.691648822	Negative	male
88	humans	0.06	0.062	0.061	6.531049251	Negative	male
89	humans	0.059	0.062	0.0605	6.47751606	Negative	male
90	humans	0.047	0.047	0.047	5.414746544	Negative	male
91	humans	0.051	0.047	0.049	5.64516129	Negative	female
92	humans	0.051	0.052	0.0515	5.933179724	Negative	male
93	humans	0.052	0.049	0.0505	5.81797235	Negative	male
94	humans	0.047	0.048	0.0475	5.47235023	Negative	female
95	humans	0.05	0.04	0.045	4.168596572	Negative	male
96	humans	1.826	1.809	1.8175	168.3649838	Positive	male
97	humans	0.059	0.048	0.0535	6.16359447	Negative	male
98	humans	0.053	0.044	0.0485	5.587557604	Negative	female
99	humans	0.052	0.055	0.0535	6.16359447	Negative	male
100	humans	0.057	0.061	0.059	6.797235023	Negative	male
101	humans	0.048	0.05	0.049	5.64516129	Negative	female
102	humans	0.052	0.046	0.049	5.64516129	Negative	male
103	humans	0.047	0.052	0.0495	5.702764977	Negative	male
104	humans	0.057	0.049	0.053	6.105990783	Negative	male
105	humans	0.058	0.055	0.0565	7.071339174	Negative	male
106	humans	0.064	0.058	0.061	7.634543179	Negative	male
107	humans	0.058	0.057	0.0575	7.19649562	Negative	male
108	humans	0.057	0.055	0.056	7.008760951	Negative	male
109	humans	0.066	0.065	0.0655	8.197747184	Negative	male
110	humans	1.16	1.152	1.156	144.6808511	Positive	male
111	humans	0.059	0.057	0.058	7.259073842	Negative	female
112	humans	0.057	0.054	0.0555	6.946182728	Negative	male
113	humans	0.083	0.073	0.078	9.762202753	Negative	male
114	humans	0.064	0.064	0.064	8.010012516	Negative	male
115	humans	0.213	0.055	0.134	16.7709637	Negative	male
116	humans	0.118	0.067	0.0925	11.57697121	Negative	male
117	humans	0.064	0.055	0.0595	7.446808511	Negative	male
118	humans	0.059	0.056	0.0575	7.19649562	Negative	male
119	humans	0.043	0.055	0.049	6.132665832	Negative	female
120	humans	0.051	0.059	0.055	6.883604506	Negative	male
121	humans	0.053	0.056	0.0545	5.835117773	Negative	male
122	humans	0.047	0.055	0.051	5.460385439	Negative	male
123	humans	0.047	0.05	0.0485	5.192719486	Negative	male
124	humans	0.049	0.05	0.0495	5.299785867	Negative	male
125	humans	0.045	0.048	0.0465	4.978586724	Negative	male
126	humans	0.043	0.044	0.0435	6.029106029	Negative	female
127	humans	0.05	0.046	0.048	6.652806653	Negative	female
128	humans	0.044	0.052	0.048	5.139186296	Negative	male
129	humans	0.054	0.05	0.052	5.56745182	Negative	female
130	humans	0.065	0.059	0.062	6.638115632	Negative	male
131	humans	0.051	0.044	0.0475	5.085653105	Negative	female
132	humans	0.041	0.05	0.0455	4.871520343	Negative	male
133	humans	0.048	0.05	0.049	5.246252677	Negative	female
134	humans	0.048	0.057	0.0525	5.620985011	Negative	female
135	humans	0.056	0.05	0.053	5.674518201	Negative	male
136	humans	0.05	0.052	0.051	5.460385439	Negative	male
137	humans	0.065	0.05	0.0575	6.156316916	Negative	female
138	humans	0.049	0.049	0.049	5.246252677	Negative	male
139	humans	0.056	0.058	0.057	6.102783726	Negative	female
140	humans	0.071	0.051	0.061	6.531049251	Negative	male
141	humans	0.05	0.058	0.054	5.781584582	Negative	male
142	humans	0.05	0.048	0.049	5.246252677	Negative	male
143	humans	0.051	0.053	0.052	5.56745182	Negative	male
144	humans	0.05	0.055	0.0525	6.048387097	Negative	male
145	humans	0.056	0.05	0.053	6.105990783	Negative	male
146	humans	0.049	0.048	0.0485	5.587557604	Negative	female
147	humans	0.044	0.048	0.046	5.299539171	Negative	male
148	humans	0.047	0.052	0.0495	5.702764977	Negative	female
149	humans	0.054	0.057	0.0555	6.394009217	Negative	female
150	humans	0.048	0.05	0.049	5.64516129	Negative	male
151	humans	0.051	0.049	0.05	4.631773969	Negative	female
152	humans	0.063	0.063	0.063	9.647779479	Negative	male
153	humans	0.044	0.049	0.0465	7.120980092	Negative	male
154	humans	0.05	0.066	0.058	8.882082695	Negative	male
155	humans	0.042	0.042	0.042	5.821205821	Negative	male
156	humans	0.037	0.045	0.041	5.682605683	Negative	male
157	humans	0.22	0.234	0.227	31.46223146	Positive	male
158	humans	0.042	0.042	0.042	5.821205821	Negative	male
159	humans	0.05	0.054	0.052	7.207207207	Negative	female
160	humans	0.05	0.052	0.051	7.068607069	Negative	male
161	humans	0.04	0.041	0.0405	5.613305613	Negative	male
162	humans	0.053	0.041	0.047	6.514206514	Negative	male
163	humans	0.055	0.052	0.0535	7.415107415	Negative	male
164	humans	0.035	0.045	0.04	5.544005544	Negative	male
165	humans	0.061	0.061	0.061	7.634543179	Negative	male
166	humans	0.058	0.059	0.0585	7.321652065	Negative	female
167	humans	1.23	1.182	1.206	150.9386733	Positive	male
168	humans	1.462	1.466	1.464	183.2290363	Positive	male
169	humans	0.051	0.053	0.052	6.508135169	Negative	male
170	humans	0.061	0.059	0.06	6.888633754	Negative	male
171	humans	0.057	0.063	0.06	6.888633754	Negative	male
172	humans	0.066	0.067	0.0665	7.634902411	Negative	male
173	humans	0.074	0.074	0.074	8.49598163	Negative	male
174	humans	0.062	0.059	0.0605	6.946039036	Negative	female
175	humans	0.063	0.058	0.0605	7.571964956	Negative	male
176	humans	0.062	0.058	0.06	6.888633754	Negative	male
177	humans	0.061	0.085	0.073	9.136420526	Negative	female
178	humans	0.06	0.062	0.061	7.634543179	Negative	female
179	humans	0.056	0.058	0.057	7.133917397	Negative	female
180	humans	0.057	0.054	0.0555	6.946182728	Negative	male
181	humans	0.06	0.048	0.054	5.002315887	Negative	male
182	humans	0.116	0.116	0.116	14.51814768	Negative	male
183	humans	0.063	0.062	0.0625	7.822277847	Negative	male
184	humans	0.055	0.051	0.053	6.633291615	Negative	male
185	humans	0.062	0.059	0.0605	7.571964956	Negative	male
186	humans	0.058	0.064	0.061	7.003444317	Negative	male
187	humans	0.071	0.066	0.0685	7.864523536	Negative	male
188	humans	0.103	0.103	0.103	11.82548794	Negative	male
189	humans	0.068	0.074	0.071	8.151549943	Negative	female
190	humans	0.067	0.06	0.0635	7.290470723	Negative	male
191	humans	0.069	0.067	0.068	7.807118255	Negative	female
192	humans	0.067	0.07	0.0685	7.864523536	Negative	female
193	humans	0.063	0.065	0.064	7.347876005	Negative	male
194	humans	0.066	0.064	0.065	7.462686567	Negative	male
195	humans	0.07	0.066	0.068	7.807118255	Negative	male
196	humans	0.066	0.065	0.0655	7.520091848	Negative	male
197	humans	0.07	0.067	0.0685	7.864523536	Negative	male
198	humans	0.067	0.064	0.0655	7.520091848	Negative	male
199	humans	0.085	0.103	0.094	10.79219288	Negative	male
200	humans	0.531	0.734	0.6325	72.61768083	Positive	male
201	humans	0.066	0.069	0.0675	7.749712974	Negative	female
202	humans	0.107	0.094	0.1005	11.53846154	Negative	male
203	humans	0.057	0.058	0.0575	6.601607348	Negative	female
204	humans	0.068	0.064	0.066	7.57749713	Negative	male
205	humans	0.067	0.064	0.0655	7.520091848	Negative	male
206	humans	0.078	0.066	0.072	8.266360505	Negative	male
207	humans	0.072	0.054	0.063	7.233065442	Negative	female
208	humans	0.062	0.072	0.067	7.692307692	Negative	male
209	humans	0.062	0.065	0.0635	7.290470723	Negative	male
210	humans	0.07	0.065	0.0675	7.749712974	Negative	male
211	humans	0.06	0.064	0.062	7.118254879	Negative	female
212	humans	0.116	0.119	0.1175	13.4902411	Negative	male
213	humans	0.102	0.1	0.101	11.59586682	Negative	male
214	humans	0.276	0.265	0.2705	31.05625718	Positive	male
215	humans	0.198	0.173	0.1855	21.29735936	Negative	male
216	humans	0.056	0.066	0.061	7.003444317	Negative	male
217	humans	0.061	0.063	0.062	7.118254879	Negative	male
218	humans	0.063	0.061	0.062	9.494640123	Negative	male
219	humans	0.238	0.236	0.237	21.95460862	Negative	male
220	humans	0.038	0.047	0.0425	3.937007874	Negative	male
221	humans	0.058	0.056	0.057	8.728943338	Negative	male
222	humans	0.046	0.055	0.0505	7.733537519	Negative	male
223	humans	0.055	0.048	0.0515	7.886676876	Negative	male
224	humans	0.05	0.051	0.0505	7.733537519	Negative	male
225	humans	0.441	0.452	0.4465	68.37672282	Positive	male
226	humans	0.057	0.057	0.057	8.728943338	Negative	male
227	humans	0.07	0.062	0.066	10.10719755	Negative	female
228	humans	0.044	0.047	0.0455	6.967840735	Negative	male
229	humans	0.046	0.045	0.0455	6.967840735	Negative	male
230	humans	0.975	1.246	1.1105	170.0612557	Positive	female
231	humans	0.057	0.06	0.0585	8.958652374	Negative	male
232	humans	0.223	0.227	0.225	34.45635528	Positive	male
233	humans	0.057	0.068	0.0625	9.571209801	Negative	female
234	humans	0.044	0.049	0.0465	7.120980092	Negative	male
235	humans	0.057	0.067	0.062	9.494640123	Negative	male
236	humans	0.049	0.046	0.0475	7.274119449	Negative	male
237	humans	0.05	0.045	0.0475	7.274119449	Negative	male
238	humans	0.056	0.057	0.0565	8.65237366	Negative	male
239	humans	0.306	0.281	0.2935	40.67914068	Positive	male
240	humans	0.078	0.079	0.0785	10.88011088	Negative	male
241	humans	0.054	0.056	0.055	7.623007623	Negative	male
242	humans	0.054	0.045	0.0495	6.860706861	Negative	female
243	humans	0.045	0.042	0.0435	6.029106029	Negative	male
244	humans	0.057	0.056	0.0565	7.830907831	Negative	male
245	humans	0.044	0.045	0.0445	6.167706168	Negative	male
246	humans	0.04	0.054	0.047	6.514206514	Negative	male
247	humans	0.051	0.037	0.044	6.098406098	Negative	male
248	humans	0.051	0.05	0.0505	4.678091709	Negative	male
249	humans	0.057	0.055	0.056	6.436781609	Negative	male
250	humans	1.818	1.825	1.8215	209.3678161	Positive	male
251	humans	0.047	0.046	0.0465	5.344827586	Negative	male
252	humans	0.049	0.05	0.0495	5.689655172	Negative	male
253	humans	0.055	0.055	0.055	6.32183908	Negative	male
254	humans	0.056	0.052	0.054	6.206896552	Negative	female
255	humans	0.049	0.054	0.0515	5.91954023	Negative	male
256	humans	0.055	0.043	0.049	5.632183908	Negative	male
257	humans	0.058	0.055	0.0565	6.494252874	Negative	male
258	humans	0.047	0.057	0.052	5.977011494	Negative	male
259	humans	0.056	0.055	0.0555	6.379310345	Negative	male
260	humans	0.144	0.133	0.1385	15.90126292	Negative	male
261	humans	0.063	0.064	0.0635	7.290470723	Negative	male
262	humans	0.064	0.057	0.0605	6.946039036	Negative	male
263	humans	0.066	0.067	0.0665	7.634902411	Negative	female
264	humans	0.116	0.109	0.1125	12.91618829	Negative	male
265	humans	0.061	0.065	0.063	7.233065442	Negative	female
266	humans	0.076	0.063	0.0695	7.979334099	Negative	male
267	humans	0.055	0.047	0.051	5.862068966	Negative	female
268	humans	0.093	0.075	0.084	10.53291536	Negative	male
269	humans	0.058	0.068	0.063	7.233065442	Negative	male
270	humans	0.081	0.352	0.2165	27.14733542	Negative	male
271	humans	0.268	0.266	0.267	33.47962382	Positive	male
272	humans	0.06	0.07	0.065	7.471264368	Negative	male
273	humans	0.056	0.051	0.0535	6.149425287	Negative	male
274	humans	0.063	0.049	0.056	7.021943574	Negative	male
275	humans	0.052	0.052	0.052	5.977011494	Negative	male
276	humans	1.505	1.496	1.5005	172.4712644	Positive	female
277	humans	0.066	0.084	0.075	9.404388715	Negative	male
278	humans	0.084	0.086	0.085	9.770114943	Negative	male
279	humans	0.047	0.042	0.0445	5.114942529	Negative	male
280	humans	0.102	0.094	0.098	11.26436782	Negative	male
281	humans	0.047	0.046	0.0465	5.344827586	Negative	male
282	humans	1.49	1.386	1.438	165.2873563	Positive	male
283	humans	0.044	0.048	0.046	4.261232052	Negative	male
284	humans	0.049	0.044	0.0465	5.344827586	Negative	male
285	humans	0.055	0.055	0.055	6.32183908	Negative	male
286	humans	0.045	0.052	0.0485	5.574712644	Negative	male
287	humans	0.042	0.052	0.047	5.402298851	Negative	male
288	humans	0.05	0.042	0.046	5.287356322	Negative	male
289	humans	0.051	0.052	0.0515	5.91954023	Negative	male
290	humans	0.074	0.042	0.058	7.004830918	Negative	male
291	humans	0.049	0.047	0.048	5.517241379	Negative	male
292	humans	0.044	0.045	0.0445	5.114942529	Negative	male
293	humans	0.053	0.038	0.0455	5.495169082	Negative	male
294	humans	0.047	0.059	0.053	6.091954023	Negative	male
295	humans	0.047	0.04	0.0435	5	Negative	male
296	humans	0.047	0.051	0.049	5.917874396	Negative	male
297	humans	0.054	0.051	0.0525	6.034482759	Negative	male
298	humans	0.045	0.057	0.051	5.862068966	Negative	male
299	humans	0.041	0.043	0.042	4.827586207	Negative	male
300	humans	0.039	0.051	0.045	5.172413793	Negative	female
301	humans	0.045	0.047	0.046	5.287356322	Negative	male
302	humans	0.047	0.044	0.0455	5.229885057	Negative	male
303	humans	0.041	0.045	0.043	4.942528736	Negative	male
304	humans	0.044	0.046	0.045	5.172413793	Negative	male
305	humans	0.053	0.042	0.0475	5.459770115	Negative	male
306	humans	0.044	0.051	0.0475	5.459770115	Negative	male
307	humans	0.051	0.055	0.053	6.091954023	Negative	male
308	humans	0.042	0.042	0.042	4.827586207	Negative	female
309	humans	0.054	0.053	0.0535	6.149425287	Negative	male
310	humans	0.042	0.074	0.058	7.004830918	Negative	male
311	humans	1.669	1.644	1.6565	200.0603865	Positive	male
312	humans	0.04	0.04	0.04	4.830917874	Negative	male
313	humans	0.045	0.041	0.043	5.193236715	Negative	male
314	humans	2.068	2.014	2.041	246.4975845	Positive	male
315	humans	0.037	0.039	0.038	4.589371981	Negative	female
316	humans	0.195	0.227	0.211	25.48309179	Negative	male
317	humans	0.044	0.043	0.0435	5.253623188	Negative	male
318	humans	0.053	0.051	0.052	7.963246554	Negative	male
319	humans	0.057	0.058	0.0575	8.805513017	Negative	male
320	humans	0.042	0.044	0.043	6.584992343	Negative	female
321	humans	0.056	0.056	0.056	5.187586846	Negative	female
322	humans	0.049	0.041	0.045	4.168596572	Negative	male
323	humans	0.057	0.055	0.056	8.575803982	Negative	male
324	humans	0.045	0.05	0.0475	7.274119449	Negative	male
325	humans	0.059	0.056	0.0575	8.805513017	Negative	male
326	humans	0.053	0.056	0.0545	8.346094946	Negative	male
327	humans	0.059	0.046	0.0525	8.039816233	Negative	male
328	humans	0.047	0.052	0.0495	7.580398162	Negative	female
329	humans	0.097	0.049	0.073	11.17917305	Negative	male
330	humans	0.048	0.045	0.0465	5.615942029	Negative	male
331	humans	0.041	0.039	0.04	4.830917874	Negative	male
332	humans	0.044	0.041	0.0425	5.132850242	Negative	male
333	humans	0.043	0.042	0.0425	5.132850242	Negative	female
334	humans	0.046	0.043	0.0445	5.374396135	Negative	male
335	humans	0.047	0.045	0.046	5.555555556	Negative	male
336	humans	0.128	0.12	0.124	14.97584541	Negative	male
337	humans	0.042	0.039	0.0405	4.891304348	Negative	male
338	humans	0.049	0.067	0.058	7.004830918	Negative	male
339	humans	0.041	0.039	0.04	4.830917874	Negative	male
340	humans	0.04	0.05	0.045	5.434782609	Negative	male
341	humans	0.05	0.038	0.044	5.314009662	Negative	male
342	humans	0.043	0.042	0.0425	5.132850242	Negative	male
343	humans	0.041	0.041	0.041	4.951690821	Negative	female
344	humans	0.043	0.042	0.0425	5.132850242	Negative	male
345	humans	0.111	0.111	0.111	13.4057971	Negative	male
346	humans	0.04	0.039	0.0395	4.770531401	Negative	male
347	humans	0.043	0.042	0.0425	5.132850242	Negative	female
348	humans	0.058	0.041	0.0495	5.97826087	Negative	male
349	humans	0.041	0.041	0.041	4.951690821	Negative	male
350	humans	0.044	0.043	0.0435	5.253623188	Negative	male
351	humans	1.046	1.03	1.038	125.3623188	Positive	male
352	humans	0.04	0.056	0.048	5.797101449	Negative	male
353	humans	0.063	0.056	0.0595	7.185990338	Negative	male
354	humans	0.041	0.044	0.0425	5.132850242	Negative	male
355	humans	0.044	0.052	0.048	5.797101449	Negative	male
356	humans	0.042	0.045	0.0435	5.253623188	Negative	male
357	humans	0.067	0.08	0.0735	8.876811594	Negative	male
358	humans	0.049	0.049	0.049	5.917874396	Negative	male
359	humans	0.051	0.052	0.0515	6.219806763	Negative	male
360	humans	1.655	1.583	1.619	195.531401	Positive	male
361	humans	0.05	0.054	0.052	6.280193237	Negative	male
362	humans	1.677	1.764	1.7205	207.7898551	Positive	male
363	humans	0.047	0.054	0.0505	6.099033816	Negative	male
364	humans	0.049	0.05	0.0495	7.580398162	Negative	male
365	humans	0.05	0.047	0.0485	7.427258806	Negative	female
366	humans	0.067	0.064	0.0655	10.03062787	Negative	male
367	humans	0.051	0.051	0.051	7.810107198	Negative	male
368	humans	0.051	0.051	0.051	7.810107198	Negative	male
369	humans	0.042	0.048	0.045	6.891271057	Negative	male
370	humans	0.063	0.056	0.0595	9.11179173	Negative	male
371	humans	0.041	0.051	0.046	7.044410413	Negative	female
372	humans	0.056	0.05	0.053	8.116385911	Negative	male
373	humans	0.058	0.061	0.0595	9.11179173	Negative	male
374	humans	0.044	0.041	0.0425	6.508422665	Negative	female
375	humans	1.846	1.824	1.835	214.9970709	Positive	male
376	humans	0.042	0.052	0.047	5.210643016	Negative	female
377	humans	0.041	0.051	0.046	5.099778271	Negative	female
378	humans	0.047	0.05	0.0485	5.376940133	Negative	female
379	humans	0.056	0.056	0.056	6.561218512	Negative	male
380	humans	0.058	0.052	0.055	6.444053896	Negative	female
381	humans	0.057	0.061	0.059	6.912712361	Negative	male
382	humans	0.051	0.049	0.05	5.858230814	Negative	male
383	humans	0.06	0.05	0.055	6.444053896	Negative	male
384	humans	0.188	0.186	0.187	21.90978325	Negative	male
385	humans	0.051	0.055	0.053	5.875831486	Negative	male
386	humans	0.055	0.048	0.0515	6.033977739	Negative	female
387	humans	0.068	0.045	0.0565	6.61980082	Negative	male
388	humans	0.093	0.092	0.0925	10.83772701	Negative	male
389	humans	0.046	0.042	0.044	5.314009662	Negative	male
390	humans	0.046	0.047	0.0465	4.682779456	Negative	male
391	humans	0.049	0.046	0.0475	4.783484391	Negative	male
392	humans	0.057	0.058	0.0575	5.790533736	Negative	male
393	humans	0.049	0.047	0.048	4.833836858	Negative	male
394	humans	0.049	0.054	0.0515	5.186304129	Negative	male
395	humans	0.152	0.164	0.158	15.91137966	Negative	male
396	humans	0.142	0.136	0.139	13.9979859	Negative	male
397	humans	0.059	0.048	0.0535	5.387713998	Negative	male
398	humans	0.041	0.044	0.0425	4.279959718	Negative	male
399	humans	0.044	0.045	0.0445	4.122278833	Negative	female
400	humans	0.05	0.039	0.0445	4.481369587	Negative	male
401	humans	0.045	0.045	0.045	4.531722054	Negative	male
402	humans	0.049	0.05	0.0495	4.98489426	Negative	male
403	humans	0.881	0.86	0.8705	87.66364552	Positive	male
404	humans	0.043	0.044	0.0435	4.822616408	Negative	male
405	humans	0.039	0.041	0.04	4.4345898	Negative	male
406	humans	0.046	0.054	0.05	5.543237251	Negative	male
407	humans	0.231	0.22	0.2255	22.70896274	Negative	male
408	humans	1.369	1.37	1.3695	137.9154079	Positive	male
409	humans	0.071	0.072	0.0715	7.20040282	Negative	male
410	humans	0.055	0.046	0.0505	5.085599194	Negative	male
411	humans	1.851	1.783	1.817	182.9808661	Positive	male
412	humans	0.044	0.041	0.0425	4.279959718	Negative	male
413	humans	0.043	0.047	0.045	4.531722054	Negative	male
414	humans	0.046	0.052	0.049	4.934541793	Negative	male
415	humans	1.631	1.606	1.6185	162.9909366	Positive	male
416	humans	0.045	0.05	0.0475	4.783484391	Negative	male
417	humans	0.042	0.06	0.051	5.135951662	Negative	male
418	humans	0.052	0.049	0.0505	5.085599194	Negative	male
419	humans	0.047	0.052	0.0495	4.98489426	Negative	male
420	humans	0.043	0.045	0.044	4.43101712	Negative	male
421	humans	0.043	0.065	0.054	5.438066465	Negative	male
422	humans	0.04	0.044	0.042	4.229607251	Negative	male
423	humans	2.004	1.983	1.9935	200.755287	Positive	male
424	humans	0.04	0.052	0.046	4.632426989	Negative	female
425	humans	0.192	0.189	0.1905	30.3343949	Positive	male
426	humans	0.079	0.054	0.0665	10.58917197	Negative	male
427	humans	0.052	0.05	0.051	8.121019108	Negative	male
428	humans	0.049	0.046	0.0475	7.563694268	Negative	male
429	humans	0.045	0.052	0.0485	7.427258806	Negative	male
430	humans	0.043	0.046	0.0445	6.814701378	Negative	male
431	humans	0.048	0.052	0.05	7.961783439	Negative	male
432	humans	0.054	0.045	0.0495	7.580398162	Negative	female
433	humans	0.044	0.057	0.0505	8.041401274	Negative	female
434	humans	0.037	0.04	0.0385	3.566465956	Negative	male
435	humans	0.046	0.057	0.0515	8.200636943	Negative	male
436	humans	0.055	0.057	0.056	8.917197452	Negative	male
437	humans	0.057	0.056	0.0565	8.996815287	Negative	male
438	humans	0.05	0.068	0.059	9.394904459	Negative	male
439	humans	0.062	0.056	0.059	5.941591138	Negative	male
440	humans	1.668	1.652	1.66	167.1701913	Positive	male
441	humans	0.065	0.074	0.0695	6.998992951	Negative	male
442	humans	0.045	0.048	0.0465	4.682779456	Negative	male
443	humans	1.879	1.943	1.911	192.4471299	Positive	male
444	humans	0.054	0.043	0.0485	4.884189325	Negative	male
445	humans	0.044	0.046	0.045	4.531722054	Negative	male
446	humans	0.044	0.04	0.042	4.229607251	Negative	male
447	humans	0.065	0.049	0.057	6.721698113	Negative	male
448	humans	0.056	0.055	0.0555	6.544811321	Negative	male
449	humans	0.047	0.05	0.0485	4.884189325	Negative	male
450	humans	0.045	0.054	0.0495	4.98489426	Negative	male
451	humans	0.048	0.052	0.05	5.035246727	Negative	male
452	humans	0.058	0.078	0.068	6.847935549	Negative	male
453	humans	0.049	0.045	0.047	4.733131923	Negative	male
454	humans	0.049	0.043	0.046	4.632426989	Negative	male
455	humans	0.044	0.046	0.045	4.531722054	Negative	male
456	humans	0.047	0.125	0.086	10.75	Negative	male
457	humans	0.049	0.057	0.053	6.625	Negative	female
458	humans	0.044	0.042	0.043	6.847133758	Negative	male
459	humans	0.049	0.069	0.059	7.375	Negative	male
460	humans	0.061	0.062	0.0615	9.792993631	Negative	male
461	humans	0.114	0.144	0.129	16.125	Negative	female
462	humans	0.112	0.099	0.1055	16.79936306	Negative	male
463	humans	0.042	0.045	0.0435	5.129716981	Negative	male
464	humans	0.044	0.044	0.044	5.188679245	Negative	female
465	humans	0.055	0.044	0.0495	5.837264151	Negative	male
466	humans	0.062	0.048	0.055	6.485849057	Negative	male
467	humans	0.046	0.043	0.0445	5.247641509	Negative	male
468	humans	0.049	0.043	0.046	5.424528302	Negative	male
469	humans	0.052	0.05	0.051	6.014150943	Negative	male
470	humans	0.065	0.06	0.0625	7.8125	Negative	female
471	humans	0.054	0.045	0.0495	6.1875	Negative	male
472	humans	0.053	0.049	0.051	6.375	Negative	male
473	humans	0.048	0.04	0.044	4.075961093	Negative	male
474	humans	0.137	0.137	0.137	12.69106068	Negative	male
475	humans	0.038	0.046	0.042	3.890690134	Negative	female
476	humans	0.047	0.041	0.044	4.075961093	Negative	male
477	humans	0.322	0.309	0.3155	29.22649375	Negative	male
478	humans	0.067	0.066	0.0665	6.160259379	Negative	male
479	humans	0.043	0.045	0.044	4.075961093	Negative	male
480	humans	0.057	0.051	0.054	5.002315887	Negative	male
481	humans	0.042	0.043	0.0425	3.937007874	Negative	male
482	humans	0.084	0.081	0.0825	7.64242705	Negative	male
483	humans	0.051	0.047	0.049	4.53913849	Negative	male
484	humans	0.05	0.041	0.0455	4.214914312	Negative	female
485	humans	0.044	0.049	0.0465	4.307549792	Negative	male
486	humans	0.066	0.072	0.069	6.391848078	Negative	male
487	humans	0.045	0.048	0.0465	4.307549792	Negative	male
488	humans	0.038	0.04	0.039	3.612783696	Negative	female
489	humans	0.047	0.046	0.0465	4.307549792	Negative	male
490	humans	0.138	0.137	0.1375	12.73737842	Negative	male
491	humans	0.044	0.046	0.045	4.168596572	Negative	male
492	humans	0.057	0.064	0.0605	5.604446503	Negative	male
493	humans	0.04	0.043	0.0415	4.389212057	Negative	male
494	humans	0.039	0.047	0.043	3.983325614	Negative	male
495	humans	0.052	0.055	0.0535	4.955998147	Negative	male
496	humans	0.041	0.042	0.0415	4.389212057	Negative	female
497	humans	0.041	0.042	0.0415	4.389212057	Negative	male
498	humans	0.043	0.042	0.0425	4.494976203	Negative	male
499	humans	0.038	0.042	0.04	4.230565838	Negative	male
500	humans	0.056	0.041	0.0485	5.129561079	Negative	male
501	humans	0.05	0.052	0.051	5.393971444	Negative	male
502	humans	1.853	1.908	1.8805	198.8894765	Positive	male
503	humans	0.266	0.272	0.269	28.45055526	Negative	male
504	humans	0.076	0.055	0.0655	6.92755156	Negative	male
505	humans	0.04	0.059	0.0495	5.235325225	Negative	male
506	humans	0.038	0.04	0.039	4.124801692	Negative	male
507	humans	0.047	0.043	0.045	4.759386568	Negative	male
508	humans	0.04	0.042	0.041	4.336329984	Negative	male
509	humans	0.873	0.894	0.8835	93.44262295	Positive	male
510	humans	0.039	0.04	0.0395	4.177683765	Negative	male
511	humans	0.043	0.04	0.0415	4.389212057	Negative	male
512	humans	0.049	0.047	0.048	5.076679006	Negative	male
513	humans	0.038	0.038	0.038	4.019037546	Negative	male
514	humans	0.045	0.054	0.0495	5.235325225	Negative	male
515	humans	0.049	0.056	0.0525	5.552617663	Negative	male
516	humans	0.04	0.042	0.041	4.336329984	Negative	female
517	humans	0.046	0.05	0.048	5.076679006	Negative	male
518	humans	0.045	0.045	0.045	4.759386568	Negative	male
519	humans	1.279	1.272	1.2755	134.9021682	Positive	male
520	humans	0.043	0.043	0.043	4.547858276	Negative	male
521	humans	0.044	0.038	0.041	4.336329984	Negative	male
522	humans	1.568	1.582	1.575	166.5785299	Positive	male
523	humans	0.066	0.063	0.0645	6.821787414	Negative	male
524	humans	0.04	0.043	0.0415	4.389212057	Negative	male
525	humans	0.039	0.039	0.039	4.124801692	Negative	female
526	humans	0.039	0.041	0.04	4.230565838	Negative	male
527	humans	0.049	0.048	0.0485	5.129561079	Negative	male
528	humans	0.049	0.045	0.047	4.97091486	Negative	male
529	humans	0.052	0.043	0.0475	5.023796933	Negative	male
530	humans	0.047	0.049	0.048	4.58671763	Negative	male
531	humans	0.045	0.045	0.045	4.300047778	Negative	male
532	humans	0.053	0.062	0.0575	5.494505495	Negative	male
533	humans	0.044	0.046	0.045	4.300047778	Negative	male
534	humans	0.045	0.049	0.047	4.491161013	Negative	male
535	humans	0.082	0.083	0.0825	7.883420927	Negative	male
536	humans	0.054	0.054	0.054	5.160057334	Negative	male
537	humans	0.058	0.058	0.058	5.542283803	Negative	male
538	humans	0.048	0.046	0.047	4.491161013	Negative	male
539	humans	0.046	0.047	0.0465	4.443382704	Negative	male
540	humans	0.043	0.042	0.0425	4.061156235	Negative	female
541	humans	0.063	0.064	0.0635	6.067845198	Negative	male
542	humans	0.05	0.051	0.0505	4.825609173	Negative	female
543	humans	0.046	0.053	0.0495	4.730052556	Negative	female
544	humans	0.06	0.049	0.0545	5.207835643	Negative	male
545	humans	0.044	0.043	0.0435	4.64	Negative	male
546	humans	0.054	0.044	0.049	4.682274247	Negative	male
547	humans	0.046	0.046	0.046	4.395604396	Negative	male
548	humans	0.048	0.054	0.051	5.44	Negative	male
549	humans	0.049	0.048	0.0485	5.173333333	Negative	male
550	humans	0.053	0.046	0.0495	5.28	Negative	female
551	humans	0.053	0.052	0.0525	5.016722408	Negative	male
552	humans	0.064	0.05	0.057	5.446727186	Negative	male
553	humans	0.285	0.272	0.2785	26.61251792	Negative	male
554	humans	0.064	0.063	0.0635	6.067845198	Negative	female
555	humans	1.633	1.61	1.6215	154.9450549	Positive	male
556	humans	0.048	0.048	0.048	5.12	Negative	male
557	humans	0.044	0.068	0.056	5.973333333	Negative	male
558	humans	0.046	0.045	0.0455	4.853333333	Negative	male
559	humans	0.052	0.057	0.0545	5.813333333	Negative	male
560	humans	0.051	0.053	0.052	5.546666667	Negative	female
561	humans	0.048	0.048	0.048	5.12	Negative	female
562	humans	0.049	0.05	0.0495	5.28	Negative	female
563	humans	0.056	0.049	0.0525	5.6	Negative	male
564	humans	0.056	0.05	0.053	5.653333333	Negative	male
565	humans	0.043	0.046	0.0445	4.25226947	Negative	male
566	humans	0.05	0.05	0.05	4.777830865	Negative	male
567	humans	0.046	0.048	0.047	4.491161013	Negative	male
568	humans	0.049	0.055	0.052	4.968944099	Negative	male
569	humans	0.049	0.056	0.0525	5.016722408	Negative	male
570	humans	0.044	0.046	0.045	4.300047778	Negative	male
571	humans	0.044	0.043	0.0435	4.156712852	Negative	male
572	humans	0.044	0.046	0.045	4.300047778	Negative	female
573	humans	0.045	0.044	0.0445	4.25226947	Negative	female
574	humans	0.049	0.054	0.0515	4.921165791	Negative	male
575	humans	0.044	0.043	0.0435	4.64	Negative	male
576	humans	0.048	0.041	0.0445	4.746666667	Negative	male
577	humans	0.048	0.048	0.048	5.12	Negative	male
578	humans	0.066	0.066	0.066	7.04	Negative	male
579	humans	0.06	0.047	0.0535	5.706666667	Negative	male
580	humans	0.068	0.057	0.0625	6.666666667	Negative	male
